# Supplementary material for: A role for worm cutl-24 in background- and parent-of-origin-dependent ER stress resistance
Source: BMC Genomics. 2022 Dec 20;23:842. doi: 10.1186/s12864-022-09063-w (PMC9764823; doi:10.1186/s12864-022-09063-w)
Supplement: Supplementary file 8 — Additional file 8: Supplementary Table 3. Abundances of transposon-mutant Mos1 insertion site in the F1 hybrid of N2 or ED3077 allele from RH-seq. Each row reports results of sequencing one transposon insertion in the N2 x ED3077 diploid hybrid after selection of the transposon mutant pool, reflecting the abundance in the pool of the respective hemizygote clone harboring the insertion. Gene, chromosome, and position report the fine-scale position of the insertion. Allele, the strain parent’s homolog in which the transposon insertion lay. Control_count and treatment_count report read counts of the transposon insertion sequenced after selection of the mutant pool in the indicated condition, normalized for library size. Transposon insertions not detected in any replicate of the indicated selection were assigned an abundance of 1. Round reports the batch of Mos1 mutants in which the respective mutant was detected (1-12 for mutagenesis in the N2 parent, 1-11 for mutagenesis in the ED3077 parent). (CSV 2688 kb) [file 12864_2022_9063_MOESM8_ESM.csv]

	gene	chromosome	position	allele	control_count	treatment_count	Round
0	WBGene00000001	chrI	5110103	N2	1606	1	10
1	WBGene00000002	chrIV	9599009	N2	281	0	5
2	WBGene00000002	chrIV	9599469	N2	0	1087	7
3	WBGene00000002	chrIV	9600463	N2	183	0	7
4	WBGene00000004	chrX	2552808	N2	0	123	7
5	WBGene00000004	chrX	2553068	N2	0	689	1
6	WBGene00000004	chrX	2554603	N2	0	6	3
7	WBGene00000004	chrX	2554624	N2	0	386	7
8	WBGene00000004	chrX	2556580	N2	759	0	11
9	WBGene00000004	chrX	2557286	N2	0	216	8
10	WBGene00000005	chrIV	6273458	N2	9	0	1
11	WBGene00000005	chrIV	6273466	N2	6451	6	1
12	WBGene00000005	chrIV	6273476	N2	76	0	7
13	WBGene00000005	chrIV	6273519	N2	0	1795	7
14	WBGene00000006	chrI	2572951	N2	1757	0	5
15	WBGene00000006	chrI	2574357	N2	0	388	7
16	WBGene00000006	chrI	2575684	N2	0	898	2
17	WBGene00000007	chrV	11467579	N2	0	252	7
18	WBGene00000007	chrV	11468440	N2	3275	0	2
19	WBGene00000008	chrII	1390288	N2	185	2	5
20	WBGene00000009	IV	3863290	ED3077	1	5	3
21	WBGene00000009	IV	3863307	ED3077	5	2.7	4
22	WBGene00000009	chrIV	3863290	N2	7777	3740	5
23	WBGene00000009	chrIV	3863302	N2	6	0	3
24	WBGene00000009	chrIV	3863307	N2	6172.7	385.7	2
25	WBGene00000010	I	11396258	ED3077	2255	1186	2
26	WBGene00000010	chrI	11388797	N2	0	112	12
27	WBGene00000010	chrI	11389790	N2	88	0	12
28	WBGene00000013	I	3885644	ED3077	2	4348.8	5
29	WBGene00000013	chrI	3885644	N2	3.5	1402.5	10
30	WBGene00000015	chrV	20558343	N2	0	309	2
31	WBGene00000018	X	10612207	ED3077	0	5	6
32	WBGene00000018	X	10618419	ED3077	1	2068	8
33	WBGene00000018	chrX	10605934	N2	0	12	12
34	WBGene00000018	chrX	10606835	N2	1693	2037	5
35	WBGene00000018	chrX	10607178	N2	5233	2561	10
36	WBGene00000018	chrX	10610758	N2	383	3044	11
37	WBGene00000018	chrX	10612060	N2	2110	0	8
38	WBGene00000018	chrX	10612207	N2	4	7191	2
39	WBGene00000018	chrX	10613042	N2	3672	0	4
40	WBGene00000018	chrX	10613049	N2	12	0	4
41	WBGene00000018	chrX	10615405	N2	0	7	2
42	WBGene00000018	chrX	10616000	N2	0	1426	3
43	WBGene00000018	chrX	10617517	N2	2200	0	12
44	WBGene00000018	chrX	10621333	N2	8	0	2
45	WBGene00000018	chrX	10621339	N2	2873	2	2
46	WBGene00000019	IV	10207877	ED3077	110	0	10
47	WBGene00000019	IV	10208918	ED3077	2440.5	412.5	6
48	WBGene00000019	IV	10211795	ED3077	0	45	10
49	WBGene00000019	IV	10212023	ED3077	4.2	4.8	3
50	WBGene00000019	IV	10212329	ED3077	6	2	4
51	WBGene00000019	IV	10212850	ED3077	0	339	9
52	WBGene00000019	IV	10212889	ED3077	330	0	9
53	WBGene00000019	chrIV	10206285	N2	0	116	5
54	WBGene00000019	chrIV	10212023	N2	6370.8	4.8	3
55	WBGene00000019	chrIV	10212032	N2	5	0	3
56	WBGene00000019	chrIV	10212329	N2	4365	376.3	3
57	WBGene00000019	chrIV	10212889	N2	0	135	3
58	WBGene00000020	I	2266072	ED3077	0	1107	3
59	WBGene00000020	chrI	2258481	N2	0	399	7
60	WBGene00000020	chrI	2259313	N2	0	54	3
61	WBGene00000020	chrI	2262021	N2	0	12	2
62	WBGene00000020	chrI	2271378	N2	1004	0	9
63	WBGene00000021	IV	12954431	ED3077	5	0	6
64	WBGene00000021	IV	12954696	ED3077	578	0	2
65	WBGene00000021	IV	12956376	ED3077	39	0	8
66	WBGene00000021	chrIV	12951249	N2	0	1227	11
67	WBGene00000021	chrIV	12952231	N2	0	75	8
68	WBGene00000021	chrIV	12952258	N2	5269	2168	6
69	WBGene00000021	chrIV	12952803	N2	995	0	1
70	WBGene00000021	chrIV	12954162	N2	613	4102	10
71	WBGene00000021	chrIV	12954617	N2	0	1133	1
72	WBGene00000021	chrIV	12955805	N2	0	19	7
73	WBGene00000021	chrIV	12956366	N2	1	1939	4
74	WBGene00000021	chrIV	12956666	N2	3099	0	12
75	WBGene00000022	V	324924	ED3077	0	326	2
76	WBGene00000022	V	325381	ED3077	826	1.5	8
77	WBGene00000022	V	330077	ED3077	7	0	3
78	WBGene00000022	chrV	324916	N2	90	0	12
79	WBGene00000022	chrV	325317	N2	4656	1	6
80	WBGene00000022	chrV	325381	N2	3	5203	2
81	WBGene00000022	chrV	326235	N2	2268	2824	2
82	WBGene00000022	chrV	326553	N2	3730	0	11
83	WBGene00000022	chrV	328016	N2	228	0	12
84	WBGene00000022	chrV	328988	N2	3643	0	12
85	WBGene00000022	chrV	330077	N2	0	1167	4
86	WBGene00000022	chrV	330466	N2	4685	21.3	2
87	WBGene00000022	chrV	330471	N2	5	0	3
88	WBGene00000022	chrV	330538	N2	0	328	2
89	WBGene00000022	chrV	330586	N2	725	3211	4
90	WBGene00000023	I	12012496	ED3077	109	0	6
91	WBGene00000023	I	12014558	ED3077	6332.3	2781.3	4
92	WBGene00000023	I	12016179	ED3077	28	0	7
93	WBGene00000023	I	12017690	ED3077	473	1	10
94	WBGene00000023	chrI	12012983	N2	125	647	12
95	WBGene00000023	chrI	12013222	N2	1476	1705	12
96	WBGene00000023	chrI	12014215	N2	0	666	8
97	WBGene00000023	chrI	12014558	N2	4.3	5	3
98	WBGene00000023	chrI	12014962	N2	537	0	12
99	WBGene00000023	chrI	12016179	N2	16	19	1
100	WBGene00000023	chrI	12016612	N2	1	4659	10
101	WBGene00000023	chrI	12016743	N2	1738	0	11
102	WBGene00000024	chrV	10381752	N2	7	7	10
103	WBGene00000024	chrV	10381757	N2	2449.5	4706.5	10
104	WBGene00000025	chrX	1409785	N2	0	256	12
105	WBGene00000027	chrV	2275082	N2	0	8	4
106	WBGene00000030	V	5163900	ED3077	1112.5	0	8
107	WBGene00000031	V	5165480	ED3077	3486	0	8
108	WBGene00000031	V	5168361	ED3077	0	5	2
109	WBGene00000031	V	5174652	ED3077	7.5	6	8
110	WBGene00000031	V	5174658	ED3077	8102.5	3396	8
111	WBGene00000031	V	5175058	ED3077	1	4141	1
112	WBGene00000031	V	5175092	ED3077	3971.5	1273	5
113	WBGene00000031	V	5175510	ED3077	1681	0	9
114	WBGene00000031	V	5182080	ED3077	1008	3118	9
115	WBGene00000031	V	5184893	ED3077	313	0	9
116	WBGene00000031	V	5185039	ED3077	2462.3	1174.7	6
117	WBGene00000031	V	5185094	ED3077	3095	874	9
118	WBGene00000031	V	5188495	ED3077	0	90	8
119	WBGene00000031	V	5189314	ED3077	0	1354	8
120	WBGene00000031	V	5189610	ED3077	0	1915	6
121	WBGene00000031	V	5192515	ED3077	0	1207.5	8
122	WBGene00000031	chrV	5165081	N2	861	0	12
123	WBGene00000031	chrV	5165511	N2	2	3485	5
124	WBGene00000031	chrV	5165515	N2	2387	0	12
125	WBGene00000031	chrV	5165520	N2	2.5	2.5	8
126	WBGene00000031	chrV	5166882	N2	3976	806	5
127	WBGene00000031	chrV	5173054	N2	0	374	9
128	WBGene00000031	chrV	5174658	N2	5.5	6.5	5
129	WBGene00000031	chrV	5177453	N2	9	0	7
130	WBGene00000031	chrV	5177737	N2	1261	0	11
131	WBGene00000031	chrV	5178131	N2	825	0	7
132	WBGene00000031	chrV	5192691	N2	4	2177	5
133	WBGene00000032	X	8322702	ED3077	0	6	5
134	WBGene00000035	X	16370675	ED3077	1	2012	2
135	WBGene00000035	chrX	16367469	N2	0	2139	2
136	WBGene00000035	chrX	16368143	N2	12564	1197	4
137	WBGene00000035	chrX	16370984	N2	318	0	1
138	WBGene00000035	chrX	16370999	N2	592	1501	8
139	WBGene00000035	chrX	16371889	N2	404	0	6
140	WBGene00000035	chrX	16372122	N2	240	0	6
141	WBGene00000035	chrX	16372162	N2	2882.5	273	8
142	WBGene00000036	I	3306506	ED3077	23	0	3
143	WBGene00000036	I	3306508	ED3077	55	1740	3
144	WBGene00000036	I	3306552	ED3077	2458	0	9
145	WBGene00000036	chrI	3302212	N2	2805	4010	5
146	WBGene00000036	chrI	3302745	N2	162	0	11
147	WBGene00000036	chrI	3306499	N2	438	0	11
148	WBGene00000036	chrI	3306955	N2	0	279	6
149	WBGene00000037	II	14205709	ED3077	0	130	8
150	WBGene00000037	II	14208084	ED3077	1	5	2
151	WBGene00000037	chrII	14208084	N2	7330.5	3	2
152	WBGene00000037	chrII	14208090	N2	7	0	2
153	WBGene00000037	chrII	14209185	N2	7	5.5	10
154	WBGene00000038	II	14199178	ED3077	3421	0	9
155	WBGene00000038	II	14201394	ED3077	16	1	3
156	WBGene00000038	chrII	14198236	N2	603	0	11
157	WBGene00000038	chrII	14199984	N2	153	0	8
158	WBGene00000038	chrII	14199987	N2	4627	2830	5
159	WBGene00000038	chrII	14201394	N2	2	5169	4
160	WBGene00000038	chrII	14203767	N2	2408	28	2
161	WBGene00000038	chrII	14203772	N2	20	0	2
162	WBGene00000038	chrII	14205175	N2	648	0	12
163	WBGene00000039	X	5092656	ED3077	1	5	2
164	WBGene00000039	chrX	5092653	N2	6134	3243	1
165	WBGene00000039	chrX	5092656	N2	11368	0	3
166	WBGene00000039	chrX	5092661	N2	5	0	3
167	WBGene00000039	chrX	5094410	N2	0	748	1
168	WBGene00000039	chrX	5096038	N2	4954	0	1
169	WBGene00000040	X	11342714	ED3077	0	53	9
170	WBGene00000041	chrIII	7974056	N2	0	248	10
171	WBGene00000041	chrIII	7976625	N2	1	827	12
172	WBGene00000042	X	6707945	ED3077	5	2	8
173	WBGene00000042	X	6708740	ED3077	0	11	8
174	WBGene00000042	chrX	6702709	N2	5	0	3
175	WBGene00000042	chrX	6702711	N2	9	0	3
176	WBGene00000042	chrX	6702717	N2	4813	890	2
177	WBGene00000042	chrX	6703026	N2	526.7	1178.7	9
178	WBGene00000042	chrX	6706849	N2	5506.5	2.5	8
179	WBGene00000042	chrX	6706860	N2	5	0	9
180	WBGene00000042	chrX	6707053	N2	925	980	7
181	WBGene00000042	chrX	6707260	N2	0	1047	10
182	WBGene00000042	chrX	6707939	N2	10	10	9
183	WBGene00000042	chrX	6707945	N2	7757	9181	9
184	WBGene00000042	chrX	6709136	N2	1191	204	10
185	WBGene00000042	chrX	6709141	N2	5	2	7
186	WBGene00000043	X	6710035	ED3077	0	619	10
187	WBGene00000043	chrX	6710074	N2	4435	1844	5
188	WBGene00000044	III	6511059	ED3077	0	1953	3
189	WBGene00000044	III	6511778	ED3077	5	13	8
190	WBGene00000044	III	6513718	ED3077	19	7	1
191	WBGene00000044	III	6513724	ED3077	4399	2419.6	4
192	WBGene00000044	chrIII	6509886	N2	6377	27	2
193	WBGene00000044	chrIII	6513724	N2	7.8	5.2	3
194	WBGene00000044	chrIII	6513810	N2	2741	11	8
195	WBGene00000044	chrIII	6514319	N2	2477	0	9
196	WBGene00000045	I	4360159	ED3077	661	4616	6
197	WBGene00000045	chrI	4359539	N2	782	1439	10
198	WBGene00000045	chrI	4361264	N2	68	0	9
199	WBGene00000046	II	7847884	ED3077	1	2190	9
200	WBGene00000046	II	7849053	ED3077	7043	2473	1
201	WBGene00000046	chrII	7847397	N2	3134	404	10
202	WBGene00000046	chrII	7847404	N2	8	1	10
203	WBGene00000046	chrII	7847421	N2	0	900	3
204	WBGene00000046	chrII	7847618	N2	0	1633	5
205	WBGene00000047	chrX	10413465	N2	0	30	2
206	WBGene00000047	chrX	10414354	N2	0	37	12
207	WBGene00000048	chrX	13642671	N2	330	0	2
208	WBGene00000048	chrX	13644467	N2	1317	468	7
209	WBGene00000049	X	4024369	ED3077	2590	5268.7	6
210	WBGene00000049	X	4024376	ED3077	0	7	3
211	WBGene00000049	chrX	4024369	N2	98	505.3	9
212	WBGene00000049	chrX	4024617	N2	2182	1436	6
213	WBGene00000049	chrX	4025275	N2	224	0	11
214	WBGene00000050	I	6621736	ED3077	0	411	1
215	WBGene00000050	I	6622932	ED3077	1	7324	2
216	WBGene00000050	I	6622939	ED3077	0	6	2
217	WBGene00000050	chrI	6622147	N2	0	357	7
218	WBGene00000050	chrI	6622932	N2	5	1	3
219	WBGene00000050	chrI	6624490	N2	1314	0	9
220	WBGene00000051	chrX	13536323	N2	14	0	8
221	WBGene00000053	II	8175828	ED3077	1	119	3
222	WBGene00000053	chrII	8176302	N2	4085	1	1
223	WBGene00000054	chrV	8552756	N2	0	36	6
224	WBGene00000054	chrV	8553180	N2	2647	2	12
225	WBGene00000054	chrV	8553508	N2	3819	655.5	10
226	WBGene00000054	chrV	8554612	N2	1571	0	9
227	WBGene00000055	V	8561831	ED3077	1	1469	8
228	WBGene00000055	V	8562743	ED3077	0	49	10
229	WBGene00000055	chrV	8563501	N2	1	1722	12
230	WBGene00000055	chrV	8563596	N2	2647.5	0	9
231	WBGene00000056	chrV	2612303	N2	0	5	10
232	WBGene00000057	V	15551492	ED3077	6.8	7.8	4
233	WBGene00000057	chrV	15551486	N2	55	14	3
234	WBGene00000057	chrV	15551490	N2	0	367	7
235	WBGene00000057	chrV	15551492	N2	11418.2	1781.4	3
236	WBGene00000058	chrI	9032389	N2	13	0	7
237	WBGene00000058	chrI	9032687	N2	7	6776	9
238	WBGene00000058	chrI	9033825	N2	5554	2	1
239	WBGene00000058	chrI	9034864	N2	0	3308	2
240	WBGene00000058	chrI	9035523	N2	0	317	2
241	WBGene00000059	II	14377269	ED3077	6637.2	559.3	4
242	WBGene00000059	chrII	14373918	N2	1063	0	4
243	WBGene00000059	chrII	14376464	N2	1344	0	12
244	WBGene00000059	chrII	14377269	N2	9.4	6.4	3
245	WBGene00000060	III	6584491	ED3077	0	819	7
246	WBGene00000060	chrIII	6583535	N2	247	0	12
247	WBGene00000060	chrIII	6584095	N2	1323	1594	12
248	WBGene00000060	chrIII	6584172	N2	0	910	12
249	WBGene00000060	chrIII	6586419	N2	2363	261	2
250	WBGene00000061	chrX	7505247	N2	679	0	2
251	WBGene00000062	V	3651690	ED3077	1271	4095	8
252	WBGene00000062	V	3656608	ED3077	4	2.5	2
253	WBGene00000062	V	3658058	ED3077	11	4	3
254	WBGene00000062	chrV	3656607	N2	44	20	4
255	WBGene00000062	chrV	3656608	N2	6015	40.2	3
256	WBGene00000062	chrV	3656613	N2	8	0	4
257	WBGene00000062	chrV	3657307	N2	171	347	2
258	WBGene00000062	chrV	3658058	N2	5530	3780	4
259	WBGene00000062	chrV	3659089	N2	0	120	3
260	WBGene00000063	chrV	11080039	N2	246	1810	11
261	WBGene00000064	chrV	11076789	N2	1687	342	11
262	WBGene00000064	chrV	11076900	N2	2406.8	388	10
263	WBGene00000064	chrV	11076903	N2	346	0	6
264	WBGene00000066	chrX	4961198	N2	1065.5	4637	2
265	WBGene00000067	chrIII	13604453	N2	2226	0	1
266	WBGene00000067	chrIII	13604732	N2	1578	0	5
267	WBGene00000067	chrIII	13605429	N2	1946	2031	10
268	WBGene00000068	III	4723547	ED3077	183.8	2994.5	6
269	WBGene00000068	III	4727669	ED3077	19	0	5
270	WBGene00000068	III	4727675	ED3077	6889.8	4.2	5
271	WBGene00000068	chrIII	4723450	N2	4708	1249	2
272	WBGene00000068	chrIII	4723547	N2	1506	650	6
273	WBGene00000068	chrIII	4723558	N2	0	53	12
274	WBGene00000068	chrIII	4724886	N2	910.5	1306.5	10
275	WBGene00000068	chrIII	4724954	N2	0	21	11
276	WBGene00000068	chrIII	4725089	N2	0	191	11
277	WBGene00000068	chrIII	4725327	N2	0	269	11
278	WBGene00000068	chrIII	4725501	N2	0	1559	12
279	WBGene00000068	chrIII	4725584	N2	0	275	11
280	WBGene00000068	chrIII	4725641	N2	0	168	10
281	WBGene00000068	chrIII	4725724	N2	1714	166	10
282	WBGene00000068	chrIII	4727675	N2	10.7	3.3	3
283	WBGene00000069	chrV	5977412	N2	0	268	10
284	WBGene00000069	chrV	5980095	N2	4198	0	11
285	WBGene00000069	chrV	5980788	N2	1007	0	10
286	WBGene00000069	chrV	5980859	N2	1326	0	2
287	WBGene00000070	III	3775473	ED3077	0	1660	8
288	WBGene00000070	III	3777523	ED3077	33	1	10
289	WBGene00000070	III	3784700	ED3077	4247	1671.3	3
290	WBGene00000070	III	3784706	ED3077	30	20	1
291	WBGene00000070	chrIII	3776103	N2	1883.5	1006.5	9
292	WBGene00000070	chrIII	3777385	N2	3164	1520	4
293	WBGene00000070	chrIII	3778012	N2	249	184	8
294	WBGene00000070	chrIII	3779125	N2	56	0	7
295	WBGene00000070	chrIII	3782794	N2	0	154	11
296	WBGene00000070	chrIII	3782823	N2	1356	1380	11
297	WBGene00000070	chrIII	3782834	N2	0	373	2
298	WBGene00000070	chrIII	3783781	N2	4444	2	1
299	WBGene00000070	chrIII	3784628	N2	95	1415	7
300	WBGene00000070	chrIII	3784700	N2	3.5	5	2
301	WBGene00000071	chrV	5630313	N2	2314	1465	5
302	WBGene00000072	chrX	4856885	N2	5	341	10
303	WBGene00000072	chrX	4857258	N2	500	0	6
304	WBGene00000072	chrX	4858574	N2	9	0	7
305	WBGene00000072	chrX	4858576	N2	0	81	7
306	WBGene00000072	chrX	4858581	N2	3314	1339	9
307	WBGene00000072	chrX	4859584	N2	3654	4850	10
308	WBGene00000072	chrX	4859842	N2	0	930	11
309	WBGene00000073	chrV	12009807	N2	0	1621	11
310	WBGene00000073	chrV	12009940	N2	670	0	9
311	WBGene00000073	chrV	12010617	N2	0	2402	12
312	WBGene00000073	chrV	12010854	N2	653	0	11
313	WBGene00000073	chrV	12011934	N2	270	0	12
314	WBGene00000074	X	13692808	ED3077	0	196	8
315	WBGene00000074	chrX	13689271	N2	14	0	11
316	WBGene00000074	chrX	13691603	N2	1792	0	9
317	WBGene00000074	chrX	13691712	N2	0	22	7
318	WBGene00000074	chrX	13694594	N2	0	9	2
319	WBGene00000074	chrX	13694596	N2	0	11	2
320	WBGene00000074	chrX	13694714	N2	1881	3	4
321	WBGene00000075	X	7795560	ED3077	0	723	6
322	WBGene00000075	X	7797115	ED3077	0	112	2
323	WBGene00000075	X	7797658	ED3077	5074	0.5	8
324	WBGene00000075	chrX	7796301	N2	2202.4	2518.4	9
325	WBGene00000075	chrX	7796466	N2	395	0	8
326	WBGene00000079	chrI	7773422	N2	0	30	6
327	WBGene00000079	chrI	7773585	N2	1758	1362.5	8
328	WBGene00000079	chrI	7773669	N2	1411.2	685	10
329	WBGene00000082	X	12680453	ED3077	4	160	9
330	WBGene00000082	X	12684982	ED3077	1313	0	8
331	WBGene00000082	chrX	12683396	N2	0	30	1
332	WBGene00000083	X	7586083	ED3077	0	89	10
333	WBGene00000083	chrX	7586414	N2	2839	680	8
334	WBGene00000083	chrX	7586421	N2	8	0	8
335	WBGene00000083	chrX	7586422	N2	10	0	8
336	WBGene00000083	chrX	7587423	N2	2	3416	9
337	WBGene00000083	chrX	7588448	N2	1375	0	2
338	WBGene00000083	chrX	7588458	N2	3250	1	12
339	WBGene00000083	chrX	7593988	N2	944	0	8
340	WBGene00000083	chrX	7595307	N2	127	0	2
341	WBGene00000084	I	7602641	ED3077	5	0	11
342	WBGene00000084	chrI	7603708	N2	1	1363	1
343	WBGene00000084	chrI	7604575	N2	0	16	12
344	WBGene00000084	chrI	7605228	N2	0	2222	6
345	WBGene00000084	chrI	7606166	N2	999	0	11
346	WBGene00000085	X	9652057	ED3077	15	0	7
347	WBGene00000085	X	9652063	ED3077	8679.5	76.2	8
348	WBGene00000085	X	9652272	ED3077	0	162	9
349	WBGene00000085	chrX	9651233	N2	2029	1558	2
350	WBGene00000085	chrX	9652063	N2	10.2	31.7	8
351	WBGene00000085	chrX	9652922	N2	2	1587	9
352	WBGene00000085	chrX	9652978	N2	24	0	6
353	WBGene00000086	chrX	752275	N2	3193	2	1
354	WBGene00000086	chrX	752371	N2	1134	0	11
355	WBGene00000086	chrX	752485	N2	2635	0	1
356	WBGene00000086	chrX	752921	N2	1044	0	7
357	WBGene00000086	chrX	752924	N2	0	153	3
358	WBGene00000086	chrX	753028	N2	70	0	10
359	WBGene00000086	chrX	753733	N2	0	675	2
360	WBGene00000088	I	14855482	ED3077	379	699	10
361	WBGene00000088	I	14855491	ED3077	931	238	10
362	WBGene00000088	I	14855502	ED3077	602.5	47.5	10
363	WBGene00000088	I	14855513	ED3077	201.3	1039.3	7
364	WBGene00000088	I	14855522	ED3077	1179	1339	10
365	WBGene00000088	I	14855525	ED3077	721.7	163	7
366	WBGene00000088	I	14855538	ED3077	0	631	9
367	WBGene00000088	I	14855541	ED3077	736	0	9
368	WBGene00000088	I	14855545	ED3077	264	0	10
369	WBGene00000088	I	14855561	ED3077	16	495	10
370	WBGene00000088	I	14855571	ED3077	801	0	6
371	WBGene00000088	I	14855574	ED3077	0	55	10
372	WBGene00000088	I	14855637	ED3077	498	242	10
373	WBGene00000088	I	14855640	ED3077	0	665	9
374	WBGene00000088	I	14855649	ED3077	536	0	10
375	WBGene00000088	I	14855652	ED3077	24	0	10
376	WBGene00000088	I	14855730	ED3077	0	8	10
377	WBGene00000088	I	14855762	ED3077	535	339	10
378	WBGene00000088	I	14855765	ED3077	218	0	10
379	WBGene00000088	chrI	14851476	N2	1	405	9
380	WBGene00000088	chrI	14853079	N2	0	3586	2
381	WBGene00000088	chrI	14854540	N2	0	257	3
382	WBGene00000088	chrI	14855491	N2	112	401	7
383	WBGene00000088	chrI	14855513	N2	0	142	7
384	WBGene00000088	chrI	14855522	N2	118.5	125.5	6
385	WBGene00000088	chrI	14855525	N2	7988	438	3
386	WBGene00000088	chrI	14855545	N2	0	67	8
387	WBGene00000088	chrI	14855571	N2	157	382.5	6
388	WBGene00000088	chrI	14855713	N2	0	5	11
389	WBGene00000088	chrI	14855733	N2	694	0	11
390	WBGene00000090	II	11519686	ED3077	0	1854	2
391	WBGene00000090	II	11525741	ED3077	66	0	10
392	WBGene00000090	II	11526473	ED3077	0	57	2
393	WBGene00000090	chrII	11520984	N2	34	724	5
394	WBGene00000090	chrII	11523247	N2	0	1777	7
395	WBGene00000090	chrII	11525063	N2	835	0	1
396	WBGene00000090	chrII	11525159	N2	0	1080	2
397	WBGene00000092	X	5291647	ED3077	0	188.5	8
398	WBGene00000092	X	5292690	ED3077	1	6	3
399	WBGene00000092	X	5297476	ED3077	0	2284	2
400	WBGene00000092	X	5297648	ED3077	0	700	9
401	WBGene00000092	X	5300383	ED3077	260	0	10
402	WBGene00000092	chrX	5291392	N2	0	802	8
403	WBGene00000092	chrX	5292690	N2	2111.7	2574.3	2
404	WBGene00000092	chrX	5294868	N2	573	0	12
405	WBGene00000095	I	10194515	ED3077	0	1118	8
406	WBGene00000095	I	10196636	ED3077	51	660	3
407	WBGene00000095	chrI	10194137	N2	0	645	8
408	WBGene00000095	chrI	10195881	N2	994	393	10
409	WBGene00000095	chrI	10196073	N2	0	14	7
410	WBGene00000096	I	9522929	ED3077	4	4810.5	3
411	WBGene00000096	I	9525663	ED3077	2	5	10
412	WBGene00000096	I	9525940	ED3077	1	7487	6
413	WBGene00000096	I	9525974	ED3077	0	39	6
414	WBGene00000096	I	9528685	ED3077	9	0	11
415	WBGene00000096	I	9530131	ED3077	1	273	7
416	WBGene00000096	I	9530148	ED3077	3	1904	7
417	WBGene00000096	I	9530261	ED3077	53.2	64.8	4
418	WBGene00000096	I	9530333	ED3077	0	16	7
419	WBGene00000096	I	9530367	ED3077	0	24	7
420	WBGene00000096	I	9530372	ED3077	568.1	26253.6	7
421	WBGene00000096	I	9530375	ED3077	1798	0	2
422	WBGene00000096	I	9530391	ED3077	3268	2047	9
423	WBGene00000096	chrI	9522929	N2	121.8	3.2	5
424	WBGene00000096	chrI	9525531	N2	492	0	12
425	WBGene00000096	chrI	9525597	N2	0	2221	11
426	WBGene00000096	chrI	9525663	N2	3215.7	762.7	9
427	WBGene00000096	chrI	9525731	N2	92	0	8
428	WBGene00000096	chrI	9525904	N2	3775	1	10
429	WBGene00000096	chrI	9525983	N2	0	6171	1
430	WBGene00000096	chrI	9526393	N2	1664	0	3
431	WBGene00000096	chrI	9528687	N2	0	106	10
432	WBGene00000096	chrI	9528907	N2	3307	2	5
433	WBGene00000096	chrI	9529416	N2	0	87	7
434	WBGene00000096	chrI	9530248	N2	6	0	3
435	WBGene00000096	chrI	9530252	N2	22	0	3
436	WBGene00000096	chrI	9530255	N2	0	8	3
437	WBGene00000096	chrI	9530256	N2	70	0	3
438	WBGene00000096	chrI	9530261	N2	49667.3	6269.3	4
439	WBGene00000096	chrI	9530264	N2	5122	0	3
440	WBGene00000096	chrI	9530372	N2	37.7	36.1	9
441	WBGene00000096	chrI	9530391	N2	3.5	5	10
442	WBGene00000096	chrI	9530694	N2	135	0	8
443	WBGene00000096	chrI	9530748	N2	5	1	7
444	WBGene00000096	chrI	9530753	N2	1837.8	229.2	10
445	WBGene00000097	chrV	14012394	N2	0	868	7
446	WBGene00000098	V	8223570	ED3077	0	4571	10
447	WBGene00000098	V	8223576	ED3077	0	5	10
448	WBGene00000098	chrV	8222250	N2	1	1063	12
449	WBGene00000098	chrV	8223570	N2	5	1	9
450	WBGene00000100	X	9084637	ED3077	0.5	2141.5	8
451	WBGene00000100	X	9085405	ED3077	1048	3.5	2
452	WBGene00000100	X	9087842	ED3077	2859	3879	8
453	WBGene00000100	X	9096222	ED3077	0	16	8
454	WBGene00000100	X	9096730	ED3077	0	451	6
455	WBGene00000100	X	9098103	ED3077	386	2292	9
456	WBGene00000100	X	9102232	ED3077	3.7	8754.3	4
457	WBGene00000100	X	9102336	ED3077	0.5	1889.5	8
458	WBGene00000100	X	9103514	ED3077	2229	199	2
459	WBGene00000100	X	9104434	ED3077	0	636	9
460	WBGene00000100	chrX	9080152	N2	1281	1	12
461	WBGene00000100	chrX	9082705	N2	1	1797	12
462	WBGene00000100	chrX	9084714	N2	25	0	11
463	WBGene00000100	chrX	9085717	N2	6	1	9
464	WBGene00000100	chrX	9086257	N2	3	2398	10
465	WBGene00000100	chrX	9087842	N2	5	0	6
466	WBGene00000100	chrX	9087966	N2	726	0	9
467	WBGene00000100	chrX	9090264	N2	59	0	12
468	WBGene00000100	chrX	9090323	N2	392	1333	12
469	WBGene00000100	chrX	9095569	N2	0	1174	2
470	WBGene00000100	chrX	9095639	N2	1291	0	11
471	WBGene00000100	chrX	9095757	N2	561	1333.5	10
472	WBGene00000100	chrX	9096225	N2	0	1417	6
473	WBGene00000100	chrX	9097757	N2	0	172	2
474	WBGene00000100	chrX	9099787	N2	0	3055	2
475	WBGene00000100	chrX	9100632	N2	139	0	9
476	WBGene00000100	chrX	9100923	N2	1012	1740	8
477	WBGene00000100	chrX	9101156	N2	0	1634	12
478	WBGene00000100	chrX	9102232	N2	5	5	3
479	WBGene00000100	chrX	9102336	N2	0	1464	7
480	WBGene00000100	chrX	9103872	N2	0	848	11
481	WBGene00000100	chrX	9103934	N2	5199	0	4
482	WBGene00000100	chrX	9107419	N2	23	0	7
483	WBGene00000100	chrX	9107422	N2	60	0	7
484	WBGene00000100	chrX	9111092	N2	240	507	11
485	WBGene00000100	chrX	9111250	N2	0	464	11
486	WBGene00000100	chrX	9112173	N2	1	2076	12
487	WBGene00000101	chrII	7474861	N2	647	0	11
488	WBGene00000101	chrII	7476697	N2	0	9	8
489	WBGene00000101	chrII	7477516	N2	2924	565	10
490	WBGene00000101	chrII	7477823	N2	1128	0	12
491	WBGene00000102	V	10249638	ED3077	0	1442	8
492	WBGene00000102	V	10251553	ED3077	5	1.5	3
493	WBGene00000102	chrV	10251155	N2	301	0	11
494	WBGene00000102	chrV	10251553	N2	4599	1559.7	3
495	WBGene00000102	chrV	10251829	N2	7	0	9
496	WBGene00000102	chrV	10251834	N2	5480	0	9
497	WBGene00000102	chrV	10252668	N2	2337	0	9
498	WBGene00000105	X	13949996	ED3077	0.5	4624.5	8
499	WBGene00000105	X	13951551	ED3077	0.5	6934	8
500	WBGene00000105	chrX	13949364	N2	775.5	1213	8
501	WBGene00000105	chrX	13949996	N2	1	5	10
502	WBGene00000105	chrX	13951551	N2	5	2	9
503	WBGene00000105	chrX	13955486	N2	2505	842	2
504	WBGene00000106	II	875522	ED3077	0	18	6
505	WBGene00000106	II	875558	ED3077	0	9	6
506	WBGene00000106	II	875562	ED3077	0	26	6
507	WBGene00000106	II	875568	ED3077	0	23	6
508	WBGene00000106	chrII	874299	N2	0	141	3
509	WBGene00000106	chrII	877371	N2	3458.5	223	8
510	WBGene00000106	chrII	877378	N2	6	0	6
511	WBGene00000106	chrII	878521	N2	1237	345	2
512	WBGene00000107	III	5080206	ED3077	1	9314	1
513	WBGene00000107	III	5080211	ED3077	0	24	1
514	WBGene00000107	chrIII	5080125	N2	752	0	4
515	WBGene00000107	chrIII	5080600	N2	0	1193	8
516	WBGene00000108	chrV	1644447	N2	533	2401	5
517	WBGene00000108	chrV	1645410	N2	0	27	7
518	WBGene00000109	chrIV	11022689	N2	0	436	6
519	WBGene00000109	chrIV	11025230	N2	543	0	12
520	WBGene00000111	chrV	1998046	N2	766	0	10
521	WBGene00000112	II	1307632	ED3077	5500	1	5
522	WBGene00000112	chrII	1307968	N2	3	683.5	8
523	WBGene00000113	chrII	13487100	N2	0	7	1
524	WBGene00000113	chrII	13487219	N2	5	1	6
525	WBGene00000113	chrII	13487462	N2	7266	10832	1
526	WBGene00000114	II	11730656	ED3077	2075	0	3
527	WBGene00000114	II	11731171	ED3077	0	2959	8
528	WBGene00000114	chrII	11730656	N2	105.3	1498.7	9
529	WBGene00000115	chrIII	5857949	N2	542	0	12
530	WBGene00000116	X	7141745	ED3077	5	3.7	4
531	WBGene00000116	chrX	7140568	N2	4132	2104	10
532	WBGene00000116	chrX	7141745	N2	8446.5	84.5	2
533	WBGene00000116	chrX	7141928	N2	494	0	7
534	WBGene00000116	chrX	7142185	N2	886	1374	8
535	WBGene00000116	chrX	7142937	N2	0	404	8
536	WBGene00000116	chrX	7143226	N2	480	0	12
537	WBGene00000117	chrIII	774864	N2	4.5	958.5	8
538	WBGene00000117	chrIII	776379	N2	448	1795	1
539	WBGene00000118	chrIII	7454932	N2	1258	0	2
540	WBGene00000120	chrIV	9109136	N2	1090	0	12
541	WBGene00000121	chrIV	9147735	N2	0	101	8
542	WBGene00000122	chrIV	12123572	N2	2649	0	2
543	WBGene00000122	chrIV	12124737	N2	0	230	12
544	WBGene00000123	IV	4250741	ED3077	0	5	7
545	WBGene00000123	chrIV	4250735	N2	0	5	10
546	WBGene00000123	chrIV	4250741	N2	463	8393	10
547	WBGene00000123	chrIV	4257143	N2	1074	0	10
548	WBGene00000133	chrX	4572124	N2	3180	0	6
549	WBGene00000133	chrX	4572472	N2	1	6	6
550	WBGene00000133	chrX	4572478	N2	2249	2651	6
551	WBGene00000133	chrX	4573407	N2	819	634	9
552	WBGene00000134	chrIV	13046449	N2	0	25	7
553	WBGene00000134	chrIV	13046571	N2	92	0	6
554	WBGene00000134	chrIV	13046841	N2	0	49	5
555	WBGene00000135	II	8365316	ED3077	6	3	8
556	WBGene00000135	II	8365322	ED3077	6678	4861	8
557	WBGene00000135	II	8368340	ED3077	5	0	3
558	WBGene00000135	chrII	8364259	N2	3575	2352	2
559	WBGene00000135	chrII	8364417	N2	251	0	12
560	WBGene00000135	chrII	8365091	N2	3248	2903	9
561	WBGene00000135	chrII	8365097	N2	0	772	2
562	WBGene00000135	chrII	8365322	N2	5	2	9
563	WBGene00000135	chrII	8368340	N2	0	2690	4
564	WBGene00000136	X	4567466	ED3077	4	8675	8
565	WBGene00000136	chrX	4566849	N2	2	1051	2
566	WBGene00000136	chrX	4567466	N2	4	3.5	10
567	WBGene00000136	chrX	4569349	N2	1	1585	3
568	WBGene00000137	chrIII	3822634	N2	0	7	2
569	WBGene00000137	chrIII	3824122	N2	0	691	8
570	WBGene00000137	chrIII	3824612	N2	0	480	3
571	WBGene00000137	chrIII	3825084	N2	3	1298	2
572	WBGene00000137	chrIII	3825293	N2	2002	0	9
573	WBGene00000138	I	12761046	ED3077	0	225	8
574	WBGene00000138	I	12761880	ED3077	5	1	7
575	WBGene00000138	I	12764150	ED3077	1	5140	8
576	WBGene00000138	chrI	12760500	N2	1266	5990	11
577	WBGene00000138	chrI	12760606	N2	1012	1605	12
578	WBGene00000138	chrI	12761880	N2	207	2346	11
579	WBGene00000139	chrV	20898909	N2	949	1636	6
580	WBGene00000139	chrV	20899240	N2	0	39	12
581	WBGene00000139	chrV	20899488	N2	873	639	8
582	WBGene00000139	chrV	20899883	N2	23	0	9
583	WBGene00000139	chrV	20900379	N2	65	0	5
584	WBGene00000139	chrV	20903081	N2	0	60	8
585	WBGene00000140	I	4321881	ED3077	1000	5063	3
586	WBGene00000140	I	4328367	ED3077	0	6	8
587	WBGene00000140	I	4330394	ED3077	2	5	3
588	WBGene00000140	I	4330399	ED3077	936	6233	3
589	WBGene00000140	I	4333077	ED3077	0	433	10
590	WBGene00000140	I	4336567	ED3077	1299	1	3
591	WBGene00000140	I	4340907	ED3077	1	17	10
592	WBGene00000140	I	4358126	ED3077	28	6.5	4
593	WBGene00000140	I	4358588	ED3077	216	0	10
594	WBGene00000140	chrI	4318541	N2	0	39	3
595	WBGene00000140	chrI	4318545	N2	175	0	1
596	WBGene00000140	chrI	4321881	N2	25.5	951	8
597	WBGene00000140	chrI	4321933	N2	20	0	5
598	WBGene00000140	chrI	4329438	N2	0	276	5
599	WBGene00000140	chrI	4330021	N2	24	155	2
600	WBGene00000140	chrI	4330399	N2	917	0	12
601	WBGene00000140	chrI	4332946	N2	0	623	3
602	WBGene00000140	chrI	4334025	N2	754	407.5	9
603	WBGene00000140	chrI	4336567	N2	354	167.5	7
604	WBGene00000140	chrI	4337919	N2	1657	0	5
605	WBGene00000140	chrI	4338090	N2	0	37	12
606	WBGene00000140	chrI	4338969	N2	1033	0	12
607	WBGene00000140	chrI	4357677	N2	0	1899	12
608	WBGene00000140	chrI	4358126	N2	585.2	3423.5	4
609	WBGene00000140	chrI	4358711	N2	4218	0	2
610	WBGene00000143	chrIII	8082490	N2	1046	2535	12
611	WBGene00000143	chrIII	8082932	N2	0	2815	2
612	WBGene00000145	chrIII	4594240	N2	0	50	7
613	WBGene00000146	V	11676510	ED3077	1	3016	2
614	WBGene00000146	chrV	11680017	N2	1032	1268	8
615	WBGene00000146	chrV	11680102	N2	0	1517	3
616	WBGene00000146	chrV	11680163	N2	2	4105	9
617	WBGene00000146	chrV	11682210	N2	1116	0	12
618	WBGene00000147	chrI	9232968	N2	367	0	7
619	WBGene00000148	I	10341276	ED3077	524	6688.4	5
620	WBGene00000148	I	10341281	ED3077	1	25	3
621	WBGene00000148	chrI	10341276	N2	4.4	29.8	4
622	WBGene00000148	chrI	10344376	N2	1439	1	7
623	WBGene00000148	chrI	10344575	N2	83	0	7
624	WBGene00000149	X	5116474	ED3077	1390	1	2
625	WBGene00000149	chrX	5113721	N2	0	105	10
626	WBGene00000149	chrX	5115079	N2	903	1598	2
627	WBGene00000150	I	5342734	ED3077	0	805	8
628	WBGene00000150	I	5343432	ED3077	1458	93	2
629	WBGene00000150	chrI	5342808	N2	0	20	3
630	WBGene00000150	chrI	5343432	N2	8058	901	1
631	WBGene00000150	chrI	5343436	N2	5	0	1
632	WBGene00000150	chrI	5344192	N2	2	2300	10
633	WBGene00000155	I	4965278	ED3077	0	975	9
634	WBGene00000155	I	4965348	ED3077	0	2144	9
635	WBGene00000155	chrI	4965448	N2	2	1094	9
636	WBGene00000156	chrI	8053397	N2	0	2231	5
637	WBGene00000156	chrI	8055138	N2	1	1799	5
638	WBGene00000158	chrI	14409843	N2	6550	1773	5
639	WBGene00000158	chrI	14411687	N2	117	0	7
640	WBGene00000158	chrI	14412468	N2	31	0	7
641	WBGene00000158	chrI	14412470	N2	1999	0	7
642	WBGene00000158	chrI	14417476	N2	2299	0	6
643	WBGene00000160	III	2592053	ED3077	0	10	2
644	WBGene00000160	chrIII	2584778	N2	740	0	6
645	WBGene00000160	chrIII	2594436	N2	2479	1891	5
646	WBGene00000160	chrIII	2595394	N2	5	0	9
647	WBGene00000160	chrIII	2595399	N2	2024	0	9
648	WBGene00000160	chrIII	2596521	N2	3224	1109	2
649	WBGene00000161	chrX	9340817	N2	0	21	9
650	WBGene00000161	chrX	9341823	N2	927	0	10
651	WBGene00000161	chrX	9342837	N2	9	6	8
652	WBGene00000161	chrX	9342844	N2	1344	1410.5	8
653	WBGene00000162	II	3536030	ED3077	0	5	11
654	WBGene00000162	II	3543094	ED3077	1.5	3225.5	8
655	WBGene00000162	chrII	3532618	N2	136	1000	8
656	WBGene00000162	chrII	3535549	N2	602	1940	11
657	WBGene00000162	chrII	3536030	N2	5991	3606	9
658	WBGene00000162	chrII	3542701	N2	546	221.5	8
659	WBGene00000163	I	7857237	ED3077	0	7	10
660	WBGene00000163	chrI	7857287	N2	0	1103	7
661	WBGene00000163	chrI	7857343	N2	438	1797	12
662	WBGene00000164	chrX	955965	N2	1396	0	12
663	WBGene00000164	chrX	957436	N2	3969	4496	2
664	WBGene00000166	X	11071138	ED3077	7211	3787.5	8
665	WBGene00000166	chrX	11069130	N2	0	180	7
666	WBGene00000166	chrX	11069200	N2	1370.5	1981.5	9
667	WBGene00000166	chrX	11069256	N2	0	627	8
668	WBGene00000166	chrX	11069780	N2	1293	249	9
669	WBGene00000166	chrX	11071079	N2	193.5	1238	9
670	WBGene00000166	chrX	11071138	N2	6	2	9
671	WBGene00000168	chrV	3210227	N2	380	446	10
672	WBGene00000168	chrV	3215005	N2	2520	3461	12
673	WBGene00000168	chrV	3217150	N2	0	17	6
674	WBGene00000168	chrV	3218909	N2	0	1217	7
675	WBGene00000169	chrII	7236121	N2	754.5	0	9
676	WBGene00000169	chrII	7236495	N2	0	257	6
677	WBGene00000171	chrIV	10961393	N2	2046.5	556	9
678	WBGene00000171	chrIV	10962084	N2	1	5668	1
679	WBGene00000171	chrIV	10962554	N2	0	114	9
680	WBGene00000171	chrIV	10962621	N2	2501	136	10
681	WBGene00000171	chrIV	10963586	N2	22	0	12
682	WBGene00000171	chrIV	10964133	N2	0	48	1
683	WBGene00000171	chrIV	10964403	N2	345	0	12
684	WBGene00000171	chrIV	10965763	N2	0	206	10
685	WBGene00000172	chrV	9737691	N2	14	0	10
686	WBGene00000172	chrV	9738019	N2	807	0	2
687	WBGene00000172	chrV	9738042	N2	0	30	4
688	WBGene00000172	chrV	9738265	N2	1164	902	11
689	WBGene00000172	chrV	9738443	N2	27	0	6
690	WBGene00000172	chrV	9739443	N2	6362	1	2
691	WBGene00000173	chrV	10493124	N2	0	140	3
692	WBGene00000174	chrV	10649788	N2	240	1	5
693	WBGene00000175	X	3026938	ED3077	49	0	2
694	WBGene00000176	X	4704306	ED3077	0	1200	9
695	WBGene00000176	chrX	4702499	N2	0	205	2
696	WBGene00000176	chrX	4704253	N2	51	1448.5	8
697	WBGene00000178	chrII	9768685	N2	0	2604	2
698	WBGene00000179	chrIII	13673542	N2	0	7	7
699	WBGene00000179	chrIII	13673980	N2	1089	0	5
700	WBGene00000179	chrIII	13674076	N2	0	17	5
701	WBGene00000180	II	9675072	ED3077	128.5	0	8
702	WBGene00000180	chrII	9675334	N2	1323	0	12
703	WBGene00000182	chrIII	5717373	N2	0	447	10
704	WBGene00000185	chrX	1787532	N2	49.5	63.5	9
705	WBGene00000185	chrX	1787589	N2	1635	0	1
706	WBGene00000186	IV	12622241	ED3077	5	0	1
707	WBGene00000186	chrIV	12622241	N2	2751	571	2
708	WBGene00000186	chrIV	12624281	N2	380	2314	6
709	WBGene00000186	chrIV	12625501	N2	174	0	9
710	WBGene00000187	chrII	8581989	N2	1737	3796	10
711	WBGene00000187	chrII	8582342	N2	0	807	3
712	WBGene00000195	X	952745	ED3077	791	1	3
713	WBGene00000195	chrX	952745	N2	211	0	12
714	WBGene00000196	chrII	11460307	N2	591	0	6
715	WBGene00000196	chrII	11462262	N2	1198.7	20	10
716	WBGene00000197	I	3983276	ED3077	373	4496	8
717	WBGene00000197	chrI	3983276	N2	3	3	8
718	WBGene00000198	II	6971107	ED3077	0	1238	10
719	WBGene00000198	chrII	6970678	N2	5	0	5
720	WBGene00000198	chrII	6970687	N2	8846	1268	5
721	WBGene00000198	chrII	6971042	N2	244	0	12
722	WBGene00000198	chrII	6971107	N2	3288	2	10
723	WBGene00000199	I	2887403	ED3077	1079	0	9
724	WBGene00000199	chrI	2885486	N2	0	373	3
725	WBGene00000199	chrI	2885612	N2	3260	1183	5
726	WBGene00000199	chrI	2886353	N2	0	225	2
727	WBGene00000199	chrI	2889729	N2	0	1826	2
728	WBGene00000199	chrI	2889755	N2	941	1866	11
729	WBGene00000199	chrI	2889805	N2	0	2247	2
730	WBGene00000199	chrI	2890331	N2	0	1782	11
731	WBGene00000199	chrI	2890521	N2	74	0	12
732	WBGene00000199	chrI	2890547	N2	8255	92	3
733	WBGene00000199	chrI	2891741	N2	0	894	2
734	WBGene00000199	chrI	2893231	N2	0	5	10
735	WBGene00000199	chrI	2893405	N2	0	233	3
736	WBGene00000199	chrI	2893424	N2	1401	1705	2
737	WBGene00000199	chrI	2893666	N2	0	1432	11
738	WBGene00000200	chrV	10335649	N2	0	19	7
739	WBGene00000200	chrV	10335652	N2	0	29	7
740	WBGene00000200	chrV	10335663	N2	352	1267	7
741	WBGene00000200	chrV	10336597	N2	658.5	733	9
742	WBGene00000201	III	12054816	ED3077	10	4	6
743	WBGene00000201	III	12054821	ED3077	4410.1	2359.7	5
744	WBGene00000201	chrIII	12052757	N2	0	487	2
745	WBGene00000201	chrIII	12053571	N2	0	265	3
746	WBGene00000201	chrIII	12054821	N2	270.9	4.3	6
747	WBGene00000208	chrII	15041692	N2	0	697	7
748	WBGene00000208	chrII	15047108	N2	0	102	3
749	WBGene00000211	II	6910120	ED3077	3119	0	10
750	WBGene00000211	chrII	6910120	N2	3	5	9
751	WBGene00000211	chrII	6910654	N2	0	5329	2
752	WBGene00000211	chrII	6910880	N2	1200	2389.7	10
753	WBGene00000211	chrII	6910885	N2	2	6	11
754	WBGene00000212	chrX	11324037	N2	2981	1	10
755	WBGene00000212	chrX	11324196	N2	2429	0	2
756	WBGene00000213	IV	521671	ED3077	98	4970.8	6
757	WBGene00000213	IV	521679	ED3077	0	7	3
758	WBGene00000213	IV	521732	ED3077	0	275	3
759	WBGene00000213	IV	521794	ED3077	0	15	8
760	WBGene00000213	chrIV	520789	N2	1721.5	2859	10
761	WBGene00000213	chrIV	521671	N2	3.7	801.7	5
762	WBGene00000213	chrIV	521678	N2	1525	0	11
763	WBGene00000215	chrV	9204156	N2	383	0	12
764	WBGene00000215	chrV	9204381	N2	0	2013	6
765	WBGene00000216	chrX	6792638	N2	1875	0	12
766	WBGene00000217	X	13219172	ED3077	0	36	10
767	WBGene00000217	X	13220396	ED3077	3	563	6
768	WBGene00000217	chrX	13219013	N2	11821	6912	9
769	WBGene00000217	chrX	13220396	N2	0	1113	4
770	WBGene00000220	II	8753490	ED3077	0	56	8
771	WBGene00000222	X	12484304	ED3077	0	186	8
772	WBGene00000222	chrX	12484567	N2	2175	0	11
773	WBGene00000223	chrIII	4494661	N2	0	27	2
774	WBGene00000223	chrIII	4495339	N2	0	46	1
775	WBGene00000223	chrIII	4495584	N2	0	29	1
776	WBGene00000223	chrIII	4495711	N2	1	4383	10
777	WBGene00000223	chrIII	4496801	N2	0	717	7
778	WBGene00000223	chrIII	4496880	N2	386	0	7
779	WBGene00000223	chrIII	4498849	N2	1	7106	5
780	WBGene00000224	IV	17271225	ED3077	1	5962	9
781	WBGene00000224	chrIV	17269849	N2	92	0	11
782	WBGene00000224	chrIV	17269947	N2	1585	0	11
783	WBGene00000224	chrIV	17271225	N2	8	2	9
784	WBGene00000224	chrIV	17271235	N2	0	386	8
785	WBGene00000224	chrIV	17271277	N2	0	12	9
786	WBGene00000225	II	14640171	ED3077	0	6	11
787	WBGene00000225	II	14640539	ED3077	0	5	8
788	WBGene00000225	II	14640544	ED3077	0	7290	8
789	WBGene00000225	chrII	14640171	N2	2783.3	399.3	9
790	WBGene00000225	chrII	14641308	N2	0	634	2
791	WBGene00000225	chrII	14643255	N2	3123	10746	5
792	WBGene00000226	V	9635530	ED3077	81	3391	9
793	WBGene00000226	V	9635788	ED3077	0	7	9
794	WBGene00000226	chrV	9636088	N2	0	2192	9
795	WBGene00000226	chrV	9636188	N2	1	675	9
796	WBGene00000226	chrV	9637701	N2	0	90	11
797	WBGene00000226	chrV	9638386	N2	0	114	3
798	WBGene00000226	chrV	9640591	N2	0	4653	10
799	WBGene00000226	chrV	9642436	N2	800	0	12
800	WBGene00000227	I	192555	ED3077	145	3828	3
801	WBGene00000227	I	194582	ED3077	6	0	11
802	WBGene00000227	I	194590	ED3077	697.3	391.7	6
803	WBGene00000227	I	204157	ED3077	1258.5	0.5	8
804	WBGene00000227	I	205570	ED3077	2761	0	6
805	WBGene00000227	chrI	183412	N2	118	0	11
806	WBGene00000227	chrI	184610	N2	0	23	2
807	WBGene00000227	chrI	184901	N2	0	1198	2
808	WBGene00000227	chrI	187035	N2	5	0	7
809	WBGene00000227	chrI	191153	N2	0	1539	5
810	WBGene00000227	chrI	192555	N2	2467	661	5
811	WBGene00000227	chrI	193370	N2	0	2266	11
812	WBGene00000227	chrI	193375	N2	0	5	11
813	WBGene00000227	chrI	197939	N2	703	0	10
814	WBGene00000227	chrI	198531	N2	0	8	11
815	WBGene00000227	chrI	199660	N2	2486	993	8
816	WBGene00000227	chrI	203643	N2	1	2861	2
817	WBGene00000227	chrI	204157	N2	0	1429	4
818	WBGene00000227	chrI	207065	N2	454	2161	9
819	WBGene00000228	chrV	12478655	N2	6	1307.5	8
820	WBGene00000228	chrV	12479636	N2	4604	0	1
821	WBGene00000228	chrV	12484229	N2	5057	9	10
822	WBGene00000231	chrIII	10463357	N2	1104.5	0	10
823	WBGene00000232	I	5967373	ED3077	2453	3842	8
824	WBGene00000232	I	5967410	ED3077	0	171	8
825	WBGene00000232	I	5967419	ED3077	0	81	8
826	WBGene00000232	I	5967782	ED3077	23.5	1.5	4
827	WBGene00000232	chrI	5967347	N2	0	1563	2
828	WBGene00000232	chrI	5967373	N2	5	0	6
829	WBGene00000232	chrI	5967782	N2	472	12005	4
830	WBGene00000232	chrI	5968590	N2	173	0	12
831	WBGene00000232	chrI	5969086	N2	620	18	5
832	WBGene00000232	chrI	5973278	N2	547	4062	12
833	WBGene00000233	V	13500902	ED3077	8004.5	4133.5	8
834	WBGene00000233	V	13500909	ED3077	6.5	6.5	8
835	WBGene00000233	V	13510663	ED3077	35	1972	3
836	WBGene00000233	V	13510874	ED3077	0	7	10
837	WBGene00000233	chrV	13499329	N2	2	5	9
838	WBGene00000233	chrV	13500533	N2	5182	259.5	2
839	WBGene00000233	chrV	13500902	N2	6.5	5.5	10
840	WBGene00000233	chrV	13501064	N2	13	0	12
841	WBGene00000233	chrV	13501822	N2	0	62	7
842	WBGene00000233	chrV	13502924	N2	0	103	8
843	WBGene00000233	chrV	13507944	N2	0	1480	3
844	WBGene00000233	chrV	13508499	N2	67	0	12
845	WBGene00000233	chrV	13511343	N2	503.5	1204.5	10
846	WBGene00000237	I	2957556	ED3077	17	3	3
847	WBGene00000237	chrI	2952502	N2	10	0	5
848	WBGene00000237	chrI	2953055	N2	0	1777	6
849	WBGene00000237	chrI	2953867	N2	369	0	6
850	WBGene00000237	chrI	2957556	N2	2404	5834	4
851	WBGene00000238	X	7167030	ED3077	6699	819	6
852	WBGene00000238	X	7167035	ED3077	8	2	6
853	WBGene00000238	X	7169419	ED3077	0	253	2
854	WBGene00000238	chrX	7166606	N2	0	1497	12
855	WBGene00000238	chrX	7170259	N2	549	0	11
856	WBGene00000239	III	5613329	ED3077	706	581.7	5
857	WBGene00000239	III	5613660	ED3077	0	5355	3
858	WBGene00000239	chrIII	5612509	N2	66	0	6
859	WBGene00000240	II	8764443	ED3077	6021.5	4202.5	4
860	WBGene00000240	II	8764450	ED3077	6	3	1
861	WBGene00000240	II	8765550	ED3077	680	10	2
862	WBGene00000240	chrII	8763781	N2	1	3404	6
863	WBGene00000240	chrII	8764443	N2	5.7	5.7	2
864	WBGene00000241	I	14375855	ED3077	0	4061	2
865	WBGene00000242	IV	7935574	ED3077	1787	4577	3
866	WBGene00000242	chrIV	7934435	N2	1090	0	12
867	WBGene00000242	chrIV	7935574	N2	11	6.5	2
868	WBGene00000242	chrIV	7935857	N2	49	0	8
869	WBGene00000242	chrIV	7935872	N2	166	0	8
870	WBGene00000242	chrIV	7936051	N2	5772	1	8
871	WBGene00000246	IV	11086823	ED3077	402	6800	3
872	WBGene00000246	IV	11086828	ED3077	0	9	3
873	WBGene00000246	IV	11087837	ED3077	0	146	2
874	WBGene00000246	IV	11088250	ED3077	7	1	7
875	WBGene00000246	chrIV	11086823	N2	5	0	3
876	WBGene00000246	chrIV	11087577	N2	1	1880	2
877	WBGene00000246	chrIV	11088145	N2	764.5	0.5	9
878	WBGene00000246	chrIV	11088250	N2	1983	3278.3	10
879	WBGene00000246	chrIV	11092332	N2	1547.5	325	9
880	WBGene00000248	III	3538417	ED3077	152	0	10
881	WBGene00000248	chrIII	3537691	N2	0	6	5
882	WBGene00000248	chrIII	3537728	N2	0	136	3
883	WBGene00000248	chrIII	3538077	N2	3801	1786	2
884	WBGene00000248	chrIII	3540585	N2	108	0	2
885	WBGene00000250	chrV	13569920	N2	586	1968	10
886	WBGene00000251	chrII	10710096	N2	0	2824	2
887	WBGene00000251	chrII	10712047	N2	0	258	8
888	WBGene00000253	I	148559	ED3077	2.5	8	8
889	WBGene00000253	I	148565	ED3077	0.5	482.5	8
890	WBGene00000253	I	150450	ED3077	0	794	2
891	WBGene00000253	I	153689	ED3077	0	5408	3
892	WBGene00000253	chrI	147452	N2	0	554	4
893	WBGene00000253	chrI	147654	N2	211	0	7
894	WBGene00000253	chrI	151214	N2	93	0	2
895	WBGene00000253	chrI	151267	N2	1026	0	12
896	WBGene00000253	chrI	151525	N2	27	14	2
897	WBGene00000253	chrI	151709	N2	0	1357	6
898	WBGene00000253	chrI	154469	N2	4154	1	8
899	WBGene00000253	chrI	154478	N2	29	0	6
900	WBGene00000253	chrI	154512	N2	186	0	6
901	WBGene00000254	I	6349002	ED3077	1946	3994	3
902	WBGene00000254	I	6352007	ED3077	0.5	1069	8
903	WBGene00000254	I	6356364	ED3077	1242.5	325	8
904	WBGene00000254	chrI	6345247	N2	0	87	2
905	WBGene00000254	chrI	6346482	N2	2122	2601	11
906	WBGene00000254	chrI	6348238	N2	1097	0	12
907	WBGene00000254	chrI	6349002	N2	825.2	0.2	8
908	WBGene00000254	chrI	6354036	N2	1018	5927	5
909	WBGene00000254	chrI	6354270	N2	0	331	7
910	WBGene00000254	chrI	6355154	N2	289	0	11
911	WBGene00000255	chrIII	13428437	N2	1	726	3
912	WBGene00000256	chrIV	6377251	N2	48	2127	8
913	WBGene00000257	chrV	14455328	N2	4097	3	1
914	WBGene00000257	chrV	14455767	N2	0	4796	12
915	WBGene00000257	chrV	14455772	N2	0	6	12
916	WBGene00000262	chrX	13599502	N2	0	527	12
917	WBGene00000264	III	3855037	ED3077	116	19	6
918	WBGene00000264	chrIII	3861863	N2	2385	1727	3
919	WBGene00000265	chrIII	6886452	N2	0	8	2
920	WBGene00000266	IV	8988197	ED3077	2378	0	9
921	WBGene00000266	chrIV	8987499	N2	0	939	12
922	WBGene00000266	chrIV	8987896	N2	12710	0	3
923	WBGene00000266	chrIV	8989245	N2	2970.5	462.5	3
924	WBGene00000266	chrIV	8990321	N2	1862	0	6
925	WBGene00000267	III	13138427	ED3077	0	515	10
926	WBGene00000267	chrIII	13134764	N2	1338	3404	2
927	WBGene00000267	chrIII	13136068	N2	0	537	7
928	WBGene00000267	chrIII	13137940	N2	1389	0	1
929	WBGene00000267	chrIII	13138495	N2	0	210	7
930	WBGene00000268	III	9471248	ED3077	0	18	2
931	WBGene00000268	III	9477331	ED3077	5005.7	4300	6
932	WBGene00000268	III	9477413	ED3077	0	160	10
933	WBGene00000268	III	9478528	ED3077	7571	2	6
934	WBGene00000268	chrIII	9471593	N2	2716.3	2.7	2
935	WBGene00000268	chrIII	9472234	N2	5322	1	2
936	WBGene00000268	chrIII	9473652	N2	1373	1	12
937	WBGene00000268	chrIII	9474375	N2	2144	419	11
938	WBGene00000268	chrIII	9476688	N2	0	990	7
939	WBGene00000268	chrIII	9477331	N2	8.5	1.5	6
940	WBGene00000268	chrIII	9480869	N2	3434.5	1.5	8
941	WBGene00000268	chrIII	9482094	N2	1371	0	2
942	WBGene00000268	chrIII	9482216	N2	4717	0	2
943	WBGene00000268	chrIII	9482862	N2	1032	1	10
944	WBGene00000268	chrIII	9483220	N2	105	0	12
945	WBGene00000268	chrIII	9483705	N2	357	0	11
946	WBGene00000268	chrIII	9484147	N2	0	156	11
947	WBGene00000269	I	1622436	ED3077	3995.3	6630.3	6
948	WBGene00000269	I	1622441	ED3077	1	13	3
949	WBGene00000269	I	1624414	ED3077	0	480	8
950	WBGene00000269	chrI	1622436	N2	600.3	6.8	6
951	WBGene00000269	chrI	1623185	N2	0	264	3
952	WBGene00000269	chrI	1624814	N2	505	0	2
953	WBGene00000269	chrI	1625423	N2	0	376	3
954	WBGene00000270	chrIV	12050404	N2	2	2276	9
955	WBGene00000270	chrIV	12050414	N2	1290	0	9
956	WBGene00000271	chrII	7307624	N2	73	0	12
957	WBGene00000272	I	5188392	ED3077	1225.5	673	6
958	WBGene00000272	I	5188646	ED3077	1	1302	10
959	WBGene00000272	chrI	5187424	N2	0	4214	7
960	WBGene00000273	III	12021463	ED3077	0	6828	3
961	WBGene00000273	chrIII	12021850	N2	1697	632	6
962	WBGene00000273	chrIII	12022199	N2	2477	5623	10
963	WBGene00000274	chrII	13200401	N2	2066	37	2
964	WBGene00000274	chrII	13205700	N2	0	783	12
965	WBGene00000274	chrII	13211614	N2	928	0	12
966	WBGene00000275	chrI	7253242	N2	3402	1381	9
967	WBGene00000276	III	6933126	ED3077	0	2192	2
968	WBGene00000276	chrIII	6933218	N2	0	885	7
969	WBGene00000276	chrIII	6934557	N2	858	0	2
970	WBGene00000276	chrIII	6935520	N2	361	0	9
971	WBGene00000276	chrIII	6935522	N2	1100	1	12
972	WBGene00000277	chrX	12204355	N2	2734	0	4
973	WBGene00000277	chrX	12205055	N2	2677	0	2
974	WBGene00000277	chrX	12206265	N2	657	0	6
975	WBGene00000279	chrIII	5084001	N2	6441	5118	2
976	WBGene00000280	II	7481126	ED3077	43	0	3
977	WBGene00000280	chrII	7480793	N2	1002	2876	8
978	WBGene00000280	chrII	7481156	N2	3	440.5	8
979	WBGene00000280	chrII	7482593	N2	262	0	7
980	WBGene00000280	chrII	7482798	N2	0	318	12
981	WBGene00000280	chrII	7482890	N2	1542	1	12
982	WBGene00000280	chrII	7483045	N2	0	874	12
983	WBGene00000281	X	16487952	ED3077	0	9	2
984	WBGene00000282	X	13544479	ED3077	2081	6021	8
985	WBGene00000282	chrX	13544479	N2	0	6	10
986	WBGene00000283	X	7022389	ED3077	379	0	10
987	WBGene00000283	X	7023367	ED3077	14609	3	1
988	WBGene00000283	X	7023372	ED3077	7	0	1
989	WBGene00000284	chrI	3630034	N2	2	5804	9
990	WBGene00000284	chrI	3630858	N2	58	0	8
991	WBGene00000285	V	12515945	ED3077	0	278	8
992	WBGene00000285	chrV	12516038	N2	1385	1261.5	9
993	WBGene00000287	chrIV	3832186	N2	4919	1	2
994	WBGene00000287	chrIV	3833438	N2	1711	3	1
995	WBGene00000287	chrIV	3833646	N2	2	8	10
996	WBGene00000287	chrIV	3834065	N2	0	968	2
997	WBGene00000288	IV	10523144	ED3077	0	505	9
998	WBGene00000288	IV	10523649	ED3077	0.5	2979.5	8
999	WBGene00000288	IV	10524076	ED3077	1253	1	6
1000	WBGene00000288	IV	10525350	ED3077	0	8	9
1001	WBGene00000288	IV	10525355	ED3077	377	2937	9
1002	WBGene00000288	chrIV	10521624	N2	1510	0	9
1003	WBGene00000288	chrIV	10523433	N2	2647	0	11
1004	WBGene00000288	chrIV	10524197	N2	5216	3	1
1005	WBGene00000288	chrIV	10524645	N2	0	19	6
1006	WBGene00000288	chrIV	10524735	N2	0	5	12
1007	WBGene00000288	chrIV	10525588	N2	821	0	7
1008	WBGene00000288	chrIV	10526869	N2	244	0	8
1009	WBGene00000288	chrIV	10527346	N2	4	6411	9
1010	WBGene00000288	chrIV	10527623	N2	192	0	12
1011	WBGene00000288	chrIV	10528050	N2	0	2726	6
1012	WBGene00000288	chrIV	10528960	N2	52	3462	7
1013	WBGene00000288	chrIV	10529236	N2	2033	0	11
1014	WBGene00000288	chrIV	10530035	N2	2978	575.5	8
1015	WBGene00000289	II	9298539	ED3077	7103	0	9
1016	WBGene00000289	II	9300822	ED3077	11193.8	42	8
1017	WBGene00000289	II	9304792	ED3077	0	71	8
1018	WBGene00000289	II	9304873	ED3077	898.5	0	8
1019	WBGene00000289	II	9308619	ED3077	10	2	3
1020	WBGene00000289	II	9308966	ED3077	0.5	1426	8
1021	WBGene00000289	chrII	9296112	N2	1	1309	11
1022	WBGene00000289	chrII	9298216	N2	97	1805	12
1023	WBGene00000289	chrII	9298424	N2	3151	0	6
1024	WBGene00000289	chrII	9298539	N2	2.5	5	10
1025	WBGene00000289	chrII	9299429	N2	88	0	12
1026	WBGene00000289	chrII	9300517	N2	614	1287	5
1027	WBGene00000289	chrII	9300822	N2	95.6	141.2	9
1028	WBGene00000289	chrII	9300846	N2	836	518	11
1029	WBGene00000289	chrII	9302297	N2	1233	2193	12
1030	WBGene00000289	chrII	9302577	N2	2755	0	8
1031	WBGene00000289	chrII	9304324	N2	295	315	7
1032	WBGene00000289	chrII	9304789	N2	0	394	10
1033	WBGene00000289	chrII	9304792	N2	1	103	10
1034	WBGene00000289	chrII	9307923	N2	143	3940	2
1035	WBGene00000289	chrII	9308619	N2	0	3614	4
1036	WBGene00000289	chrII	9310054	N2	460.5	1356	8
1037	WBGene00000292	IV	7229675	ED3077	5.1	32.4	4
1038	WBGene00000292	chrIV	7228703	N2	18	0	8
1039	WBGene00000292	chrIV	7229665	N2	6	0	1
1040	WBGene00000292	chrIV	7229668	N2	47	0	1
1041	WBGene00000292	chrIV	7229675	N2	5552.2	6.8	3
1042	WBGene00000294	chrX	16809974	N2	1451	1930	4
1043	WBGene00000294	chrX	16810726	N2	38	8820	2
1044	WBGene00000294	chrX	16810731	N2	0	7	2
1045	WBGene00000295	chrX	5706074	N2	3	8	5
1046	WBGene00000295	chrX	5706080	N2	1601	5048	5
1047	WBGene00000296	chrII	258129	N2	498	0	6
1048	WBGene00000296	chrII	258399	N2	4465	0	9
1049	WBGene00000296	chrII	259701	N2	8796	103	9
1050	WBGene00000298	chrV	10565360	N2	2779	0	5
1051	WBGene00000302	chrV	13558933	N2	3860	2	4
1052	WBGene00000302	chrV	13559149	N2	0	319	3
1053	WBGene00000302	chrV	13559746	N2	2534.5	0.5	9
1054	WBGene00000302	chrV	13559751	N2	5	0	7
1055	WBGene00000366	III	9774079	ED3077	6944	423	9
1056	WBGene00000366	III	9774693	ED3077	0	6917	6
1057	WBGene00000366	chrIII	9768344	N2	18	0	6
1058	WBGene00000366	chrIII	9770847	N2	300	0	12
1059	WBGene00000366	chrIII	9773647	N2	0	745	3
1060	WBGene00000366	chrIII	9774079	N2	5	2	9
1061	WBGene00000367	X	7851580	ED3077	14	0	9
1062	WBGene00000367	X	7862228	ED3077	1508	0	5
1063	WBGene00000367	X	7871817	ED3077	0	163	3
1064	WBGene00000367	chrX	7849312	N2	49	0	12
1065	WBGene00000367	chrX	7849649	N2	22	0	7
1066	WBGene00000367	chrX	7852786	N2	361	292	2
1067	WBGene00000367	chrX	7854143	N2	0	1109	7
1068	WBGene00000367	chrX	7854452	N2	3950	223	2
1069	WBGene00000367	chrX	7855539	N2	1	2037	5
1070	WBGene00000367	chrX	7856108	N2	0	278	3
1071	WBGene00000367	chrX	7859320	N2	4	1842.5	8
1072	WBGene00000367	chrX	7862385	N2	3820.7	3270.3	10
1073	WBGene00000367	chrX	7863091	N2	0	52	12
1074	WBGene00000367	chrX	7863326	N2	305	5761	10
1075	WBGene00000367	chrX	7863404	N2	3484.5	4.5	10
1076	WBGene00000367	chrX	7863411	N2	5	0	10
1077	WBGene00000367	chrX	7863628	N2	888	0	12
1078	WBGene00000367	chrX	7865957	N2	4	1447	5
1079	WBGene00000367	chrX	7867112	N2	3137	827	5
1080	WBGene00000367	chrX	7868086	N2	0	7	9
1081	WBGene00000367	chrX	7869143	N2	1	1229	10
1082	WBGene00000367	chrX	7869866	N2	1	1354	2
1083	WBGene00000368	chrI	3644649	N2	0	13	10
1084	WBGene00000370	IV	15273579	ED3077	150	0	9
1085	WBGene00000370	chrIV	15270943	N2	2403	0	2
1086	WBGene00000371	I	9789243	ED3077	157	0	3
1087	WBGene00000372	II	9804973	ED3077	2.5	446.2	4
1088	WBGene00000372	chrII	9804973	N2	3216	5043	2
1089	WBGene00000373	chrV	5421041	N2	21	2652	2
1090	WBGene00000373	chrV	5421044	N2	0	865	6
1091	WBGene00000373	chrV	5422084	N2	1304	789	7
1092	WBGene00000373	chrV	5422173	N2	3184	419	1
1093	WBGene00000374	chrIV	9102997	N2	0	137	11
1094	WBGene00000374	chrIV	9103610	N2	7919	2	1
1095	WBGene00000375	chrII	5505353	N2	4057	1	2
1096	WBGene00000375	chrII	5505711	N2	493	483	1
1097	WBGene00000376	IV	12362383	ED3077	0	103	8
1098	WBGene00000376	IV	12366529	ED3077	533	0	10
1099	WBGene00000376	IV	12366687	ED3077	1	3385	10
1100	WBGene00000376	IV	12371092	ED3077	4453	4	6
1101	WBGene00000376	chrIV	12364443	N2	0	1046	3
1102	WBGene00000376	chrIV	12370164	N2	576	849	8
1103	WBGene00000376	chrIV	12370919	N2	765	0	11
1104	WBGene00000376	chrIV	12371083	N2	550	0	9
1105	WBGene00000377	II	8185548	ED3077	0	3843	2
1106	WBGene00000377	chrII	8185548	N2	5	1	3
1107	WBGene00000378	chrII	8929716	N2	30	0	7
1108	WBGene00000380	III	4499303	ED3077	5	0	6
1109	WBGene00000380	chrIII	4499303	N2	6813	1597	5
1110	WBGene00000380	chrIII	4499309	N2	12	0	5
1111	WBGene00000380	chrIII	4500115	N2	1	4217	9
1112	WBGene00000380	chrIII	4503592	N2	92	0	2
1113	WBGene00000380	chrIII	4503595	N2	4708	1	5
1114	WBGene00000380	chrIII	4503844	N2	0	1583	12
1115	WBGene00000383	II	5592216	ED3077	8	0	2
1116	WBGene00000383	chrII	5590372	N2	6432	1067	5
1117	WBGene00000383	chrII	5591473	N2	0	249	11
1118	WBGene00000383	chrII	5591549	N2	3.5	3327	10
1119	WBGene00000386	I	6470258	ED3077	14	0	3
1120	WBGene00000386	chrI	6469537	N2	0	662	3
1121	WBGene00000386	chrI	6470252	N2	0	7	4
1122	WBGene00000386	chrI	6470258	N2	0	6209	4
1123	WBGene00000387	V	1568620	ED3077	3850	3108	8
1124	WBGene00000387	V	1574725	ED3077	0	112	3
1125	WBGene00000387	V	1574846	ED3077	2413	2863	8
1126	WBGene00000387	V	1575560	ED3077	465	0	8
1127	WBGene00000387	V	1576501	ED3077	8	0	3
1128	WBGene00000387	V	1584535	ED3077	10454	1.5	6
1129	WBGene00000387	V	1584540	ED3077	8	0	5
1130	WBGene00000387	chrV	1569409	N2	31	0	12
1131	WBGene00000387	chrV	1570245	N2	1698.7	820	10
1132	WBGene00000387	chrV	1570266	N2	150	2251	12
1133	WBGene00000387	chrV	1570610	N2	1534	985	12
1134	WBGene00000387	chrV	1571017	N2	7	0	1
1135	WBGene00000387	chrV	1571019	N2	5	3	10
1136	WBGene00000387	chrV	1571024	N2	4296.6	4059.2	3
1137	WBGene00000387	chrV	1571029	N2	4840	881	10
1138	WBGene00000387	chrV	1572321	N2	158	0	7
1139	WBGene00000387	chrV	1574193	N2	4522	2	1
1140	WBGene00000387	chrV	1574429	N2	751	0	12
1141	WBGene00000387	chrV	1576433	N2	1453	1436	2
1142	WBGene00000387	chrV	1581201	N2	0	238	2
1143	WBGene00000388	chrIII	8917033	N2	61	0	12
1144	WBGene00000388	chrIII	8917061	N2	1301.2	366.5	9
1145	WBGene00000389	chrII	10188972	N2	2677	1003	2
1146	WBGene00000390	chrII	7616549	N2	0	8	12
1147	WBGene00000390	chrII	7617097	N2	861	142	11
1148	WBGene00000390	chrII	7618203	N2	95	0	11
1149	WBGene00000391	chrX	8209600	N2	0	182	7
1150	WBGene00000393	X	6501613	ED3077	18	3.5	4
1151	WBGene00000393	chrX	6501204	N2	19	0	12
1152	WBGene00000393	chrX	6501613	N2	5138.5	5130.5	2
1153	WBGene00000393	chrX	6502840	N2	0	528	2
1154	WBGene00000393	chrX	6503476	N2	4930	1	2
1155	WBGene00000395	III	7747248	ED3077	5184.5	4.5	2
1156	WBGene00000395	III	7752363	ED3077	1285	5297.3	6
1157	WBGene00000395	III	7752638	ED3077	0	73.5	8
1158	WBGene00000395	chrIII	7744184	N2	405	429	2
1159	WBGene00000395	chrIII	7750174	N2	1	4960	9
1160	WBGene00000395	chrIII	7752363	N2	3.8	6.6	5
1161	WBGene00000395	chrIII	7752638	N2	0	415	12
1162	WBGene00000395	chrIII	7753828	N2	0	364	6
1163	WBGene00000396	III	4521152	ED3077	340	0	9
1164	WBGene00000396	III	4525318	ED3077	8	947	9
1165	WBGene00000396	III	4529297	ED3077	0	79.5	8
1166	WBGene00000396	III	4536632	ED3077	0	585	9
1167	WBGene00000396	chrIII	4520514	N2	2	6088	1
1168	WBGene00000396	chrIII	4521312	N2	1406	807.5	10
1169	WBGene00000396	chrIII	4523014	N2	4762	0	10
1170	WBGene00000396	chrIII	4524558	N2	2284	1	1
1171	WBGene00000396	chrIII	4526342	N2	0	10	3
1172	WBGene00000396	chrIII	4529508	N2	0	873	11
1173	WBGene00000396	chrIII	4530080	N2	2663.5	3136	2
1174	WBGene00000396	chrIII	4530905	N2	0	5	1
1175	WBGene00000396	chrIII	4531927	N2	0	862	3
1176	WBGene00000396	chrIII	4532976	N2	2155	0	5
1177	WBGene00000397	IV	8675495	ED3077	421	5869	8
1178	WBGene00000397	IV	8675973	ED3077	267.7	1578.7	6
1179	WBGene00000397	IV	8676398	ED3077	0	5	4
1180	WBGene00000397	chrIV	8672252	N2	4201	56.3	3
1181	WBGene00000397	chrIV	8672257	N2	9	0	2
1182	WBGene00000397	chrIV	8675495	N2	5	0	6
1183	WBGene00000397	chrIV	8676398	N2	1	8495	1
1184	WBGene00000399	II	14846064	ED3077	11538	1	1
1185	WBGene00000399	chrII	14848955	N2	463.5	1427.5	8
1186	WBGene00000399	chrII	14849050	N2	1	2047	6
1187	WBGene00000399	chrII	14849188	N2	5	0	11
1188	WBGene00000401	X	16597475	ED3077	0	88	8
1189	WBGene00000401	X	16600687	ED3077	1444.5	0	8
1190	WBGene00000401	chrX	16595391	N2	0	235	2
1191	WBGene00000401	chrX	16599586	N2	1650	0	12
1192	WBGene00000401	chrX	16601466	N2	0	625	11
1193	WBGene00000402	chrIV	2436817	N2	0	6	9
1194	WBGene00000402	chrIV	2437384	N2	340	0	12
1195	WBGene00000402	chrIV	2438796	N2	829	1875	12
1196	WBGene00000402	chrIV	2446380	N2	0	69	12
1197	WBGene00000402	chrIV	2448573	N2	292.5	0	9
1198	WBGene00000402	chrIV	2448646	N2	139	60	7
1199	WBGene00000402	chrIV	2450617	N2	1957	0	11
1200	WBGene00000402	chrIV	2451980	N2	186	2	12
1201	WBGene00000402	chrIV	2452105	N2	1040	0	10
1202	WBGene00000402	chrIV	2452970	N2	6	0	11
1203	WBGene00000402	chrIV	2453047	N2	1444	0	8
1204	WBGene00000402	chrIV	2453522	N2	650	0	11
1205	WBGene00000402	chrIV	2454261	N2	953	0	12
1206	WBGene00000402	chrIV	2462614	N2	0	493	2
1207	WBGene00000403	II	5945778	ED3077	21	8	2
1208	WBGene00000403	II	5945780	ED3077	354	436	2
1209	WBGene00000403	II	5945785	ED3077	1462.2	2252.8	3
1210	WBGene00000403	II	5945788	ED3077	0	75	8
1211	WBGene00000403	II	5948203	ED3077	12	0	10
1212	WBGene00000403	II	5948218	ED3077	7240	2	10
1213	WBGene00000403	II	5949462	ED3077	7	0	4
1214	WBGene00000403	II	5950540	ED3077	10168	1	6
1215	WBGene00000403	II	5951619	ED3077	3771	2188	8
1216	WBGene00000403	II	5953534	ED3077	1702	1	6
1217	WBGene00000403	II	5956244	ED3077	19	3	3
1218	WBGene00000403	chrII	5945560	N2	4062	0	9
1219	WBGene00000403	chrII	5945785	N2	9.5	4.5	2
1220	WBGene00000403	chrII	5945835	N2	658	418	9
1221	WBGene00000403	chrII	5946021	N2	4664	2581	11
1222	WBGene00000403	chrII	5946464	N2	3571	2	2
1223	WBGene00000403	chrII	5947350	N2	0	460	10
1224	WBGene00000403	chrII	5948218	N2	6	14	9
1225	WBGene00000403	chrII	5950654	N2	1	180	8
1226	WBGene00000403	chrII	5953169	N2	454	0	12
1227	WBGene00000403	chrII	5955513	N2	345	0	8
1228	WBGene00000403	chrII	5955579	N2	1279	2719	10
1229	WBGene00000403	chrII	5956244	N2	4715	3356.5	4
1230	WBGene00000405	III	9747949	ED3077	8656.8	5.5	4
1231	WBGene00000405	III	9747954	ED3077	27	0	5
1232	WBGene00000405	III	9748050	ED3077	1096	0	5
1233	WBGene00000405	chrIII	9747949	N2	7	4.3	3
1234	WBGene00000408	chrI	2282230	N2	6	0	5
1235	WBGene00000408	chrI	2289726	N2	168	0	12
1236	WBGene00000408	chrI	2291139	N2	2810	0	11
1237	WBGene00000409	I	8703201	ED3077	3.7	5	3
1238	WBGene00000409	I	8705112	ED3077	5	0	3
1239	WBGene00000409	chrI	8703195	N2	8	0	3
1240	WBGene00000409	chrI	8703201	N2	7051.3	145.3	2
1241	WBGene00000409	chrI	8703983	N2	1515	2151	6
1242	WBGene00000409	chrI	8705112	N2	0	1923	4
1243	WBGene00000409	chrI	8705581	N2	1	5179	10
1244	WBGene00000409	chrI	8705590	N2	0	5	10
1245	WBGene00000410	chrI	11324452	N2	3530	2024	5
1246	WBGene00000410	chrI	11331009	N2	1	505	2
1247	WBGene00000410	chrI	11332030	N2	1870	0	6
1248	WBGene00000412	chrV	15922155	N2	682	0	12
1249	WBGene00000413	chrI	3227289	N2	1359	0.5	10
1250	WBGene00000415	I	11857171	ED3077	0	9	3
1251	WBGene00000415	I	11857176	ED3077	137	12130	3
1252	WBGene00000415	I	11859230	ED3077	184	0	2
1253	WBGene00000415	chrI	11857176	N2	0	6	1
1254	WBGene00000415	chrI	11859185	N2	1451	0	9
1255	WBGene00000415	chrI	11866558	N2	1357	0	12
1256	WBGene00000415	chrI	11867122	N2	0	1257	12
1257	WBGene00000416	chrIV	1599213	N2	0	53	2
1258	WBGene00000417	IV	13203574	ED3077	0	449	10
1259	WBGene00000417	chrIV	13198460	N2	0	1546	7
1260	WBGene00000417	chrIV	13198467	N2	0	6	7
1261	WBGene00000417	chrIV	13198750	N2	368	0	11
1262	WBGene00000417	chrIV	13199464	N2	1300	0	12
1263	WBGene00000417	chrIV	13200689	N2	3329	1224	11
1264	WBGene00000417	chrIV	13202283	N2	3839	0	3
1265	WBGene00000418	chrIII	4853297	N2	1528	0	11
1266	WBGene00000418	chrIII	4853728	N2	333	0	11
1267	WBGene00000418	chrIII	4854957	N2	0	662	7
1268	WBGene00000419	IV	10491521	ED3077	71	0	10
1269	WBGene00000419	chrIV	10486027	N2	480	0	9
1270	WBGene00000419	chrIV	10488073	N2	1	1196	2
1271	WBGene00000419	chrIV	10489692	N2	0	87	12
1272	WBGene00000419	chrIV	10492951	N2	0	415	11
1273	WBGene00000421	III	9570468	ED3077	0	3242	9
1274	WBGene00000421	III	9572154	ED3077	2386.5	1002	8
1275	WBGene00000421	chrIII	9570677	N2	4223	776	10
1276	WBGene00000421	chrIII	9571962	N2	664	0	5
1277	WBGene00000421	chrIII	9572073	N2	0	961	3
1278	WBGene00000421	chrIII	9574121	N2	0	227	8
1279	WBGene00000421	chrIII	9576488	N2	54	0	8
1280	WBGene00000422	chrX	8415736	N2	3	1138	2
1281	WBGene00000423	III	10336767	ED3077	0	193	9
1282	WBGene00000423	chrIII	10336767	N2	1	82	7
1283	WBGene00000424	chrIV	3506836	N2	0	290	3
1284	WBGene00000425	chrIII	9120658	N2	10224	2	1
1285	WBGene00000425	chrIII	9120663	N2	5	0	1
1286	WBGene00000425	chrIII	9121361	N2	0	4197	2
1287	WBGene00000425	chrIII	9121390	N2	1302	1086.5	11
1288	WBGene00000425	chrIII	9121493	N2	95	0	12
1289	WBGene00000425	chrIII	9121801	N2	4802	0	2
1290	WBGene00000425	chrIII	9125041	N2	1573.3	1140.7	8
1291	WBGene00000426	chrI	10223543	N2	16	0	1
1292	WBGene00000426	chrI	10223992	N2	0	820	2
1293	WBGene00000427	chrX	8299552	N2	0	666	3
1294	WBGene00000427	chrX	8299589	N2	1347	0	5
1295	WBGene00000429	I	6046899	ED3077	0	6801	2
1296	WBGene00000429	I	6047477	ED3077	9872	0	9
1297	WBGene00000429	chrI	6046899	N2	2.5	2.5	4
1298	WBGene00000429	chrI	6047338	N2	4573	2	1
1299	WBGene00000429	chrI	6047477	N2	3.7	2.7	8
1300	WBGene00000429	chrI	6047545	N2	2	10344	1
1301	WBGene00000429	chrI	6048570	N2	0	217	5
1302	WBGene00000431	chrI	8500333	N2	0	400	10
1303	WBGene00000431	chrI	8501492	N2	64	2568	2
1304	WBGene00000431	chrI	8501623	N2	0	496	9
1305	WBGene00000433	I	8249953	ED3077	20	0	2
1306	WBGene00000433	I	8250239	ED3077	7	0	2
1307	WBGene00000433	I	8250245	ED3077	4689.2	5.6	3
1308	WBGene00000433	chrI	8248816	N2	6	0	12
1309	WBGene00000433	chrI	8250245	N2	6	4	4
1310	WBGene00000433	chrI	8250643	N2	500	0	12
1311	WBGene00000434	I	566289	ED3077	1988	0	2
1312	WBGene00000436	chrI	5840695	N2	1218	9	9
1313	WBGene00000436	chrI	5840975	N2	1	4543	11
1314	WBGene00000436	chrI	5841716	N2	3605	1	10
1315	WBGene00000437	III	7556953	ED3077	5	0	1
1316	WBGene00000437	III	7557998	ED3077	316	91	8
1317	WBGene00000437	chrIII	7556250	N2	2252	822	12
1318	WBGene00000437	chrIII	7556953	N2	5403	0	2
1319	WBGene00000437	chrIII	7558030	N2	4208	115.5	3
1320	WBGene00000438	chrX	7529228	N2	3	6141	9
1321	WBGene00000438	chrX	7529453	N2	0	471	11
1322	WBGene00000438	chrX	7531513	N2	0	1533	3
1323	WBGene00000440	I	4569505	ED3077	222.5	0	8
1324	WBGene00000440	I	4569510	ED3077	2435	0	8
1325	WBGene00000441	X	3845612	ED3077	6	0	3
1326	WBGene00000441	X	3845957	ED3077	0	74	3
1327	WBGene00000441	X	3852343	ED3077	318	3372	3
1328	WBGene00000441	X	3852348	ED3077	0	5	3
1329	WBGene00000441	X	3853652	ED3077	180	1311	3
1330	WBGene00000441	chrX	3843531	N2	5	0	9
1331	WBGene00000441	chrX	3843537	N2	6118	1	9
1332	WBGene00000441	chrX	3845612	N2	0	954	4
1333	WBGene00000441	chrX	3849830	N2	2788	193	3
1334	WBGene00000441	chrX	3852529	N2	1118	0	9
1335	WBGene00000441	chrX	3852944	N2	2327	1530	9
1336	WBGene00000441	chrX	3857306	N2	571	0	12
1337	WBGene00000441	chrX	3857562	N2	2065	1033	10
1338	WBGene00000442	IV	7955826	ED3077	0	4912	8
1339	WBGene00000442	chrIV	7953814	N2	995.5	1546	2
1340	WBGene00000442	chrIV	7954385	N2	160	0	12
1341	WBGene00000442	chrIV	7954611	N2	1945	0	12
1342	WBGene00000442	chrIV	7954614	N2	0	1556	12
1343	WBGene00000442	chrIV	7955049	N2	0	2593	2
1344	WBGene00000443	chrIII	6981461	N2	0	1759	12
1345	WBGene00000444	chrX	1851917	N2	1042.5	202	9
1346	WBGene00000445	V	10673827	ED3077	4775	0.5	4
1347	WBGene00000445	V	10674891	ED3077	634	0	3
1348	WBGene00000445	chrV	10672849	N2	1189	181	9
1349	WBGene00000445	chrV	10673295	N2	216	0	12
1350	WBGene00000445	chrV	10673690	N2	1965	1	5
1351	WBGene00000445	chrV	10673827	N2	2632	3	2
1352	WBGene00000445	chrV	10673831	N2	153	0	12
1353	WBGene00000445	chrV	10674891	N2	0	1158	12
1354	WBGene00000446	chrIII	7841031	N2	0	100	3
1355	WBGene00000447	chrV	13815032	N2	6285	4567	2
1356	WBGene00000447	chrV	13815260	N2	469	701	5
1357	WBGene00000448	III	8067479	ED3077	9334	1.5	8
1358	WBGene00000448	III	8069192	ED3077	963	0	2
1359	WBGene00000448	III	8070378	ED3077	2393	0	9
1360	WBGene00000448	III	8070610	ED3077	6	2	7
1361	WBGene00000448	III	8071192	ED3077	2	5	4
1362	WBGene00000448	chrIII	8067479	N2	6.5	5.5	10
1363	WBGene00000448	chrIII	8067787	N2	874	0	9
1364	WBGene00000448	chrIII	8068640	N2	0	396	2
1365	WBGene00000448	chrIII	8069364	N2	2333	0	3
1366	WBGene00000448	chrIII	8070529	N2	1280	0	7
1367	WBGene00000448	chrIII	8070610	N2	5	6894.5	10
1368	WBGene00000448	chrIII	8071192	N2	0	9999	2
1369	WBGene00000449	V	11664001	ED3077	0	31	3
1370	WBGene00000449	chrV	11662851	N2	2745	0	12
1371	WBGene00000450	X	13075305	ED3077	3530.2	1078	3
1372	WBGene00000450	chrX	13075305	N2	3.5	7	2
1373	WBGene00000451	X	3064415	ED3077	1	1620	8
1374	WBGene00000451	X	3064452	ED3077	0	69	8
1375	WBGene00000451	chrX	3064922	N2	1372	981	12
1376	WBGene00000451	chrX	3065317	N2	1092	0	5
1377	WBGene00000452	X	3070391	ED3077	6	0	1
1378	WBGene00000452	chrX	3070391	N2	6214	1	1
1379	WBGene00000453	V	11704221	ED3077	1	3942	1
1380	WBGene00000453	chrV	11702069	N2	0	1077	10
1381	WBGene00000453	chrV	11702950	N2	0	6454	2
1382	WBGene00000453	chrV	11703100	N2	0	11	8
1383	WBGene00000453	chrV	11703950	N2	6	0	5
1384	WBGene00000453	chrV	11705077	N2	528	1050	11
1385	WBGene00000454	chrV	5323419	N2	0	2010	7
1386	WBGene00000454	chrV	5323541	N2	0	800	3
1387	WBGene00000454	chrV	5324285	N2	0	10	3
1388	WBGene00000455	chrV	5317290	N2	0	183	8
1389	WBGene00000457	X	14184008	ED3077	7.7	5.2	4
1390	WBGene00000457	chrX	14184008	N2	9525.2	1173.8	2
1391	WBGene00000458	X	14199342	ED3077	4385	0	8
1392	WBGene00000458	X	14205309	ED3077	1814.5	3197.5	8
1393	WBGene00000458	X	14205875	ED3077	0	53	8
1394	WBGene00000458	X	14206914	ED3077	1	8176	1
1395	WBGene00000458	chrX	14201458	N2	0	2819	12
1396	WBGene00000458	chrX	14201589	N2	3152	2123	10
1397	WBGene00000458	chrX	14202165	N2	229	0	2
1398	WBGene00000458	chrX	14204908	N2	2	2945	5
1399	WBGene00000458	chrX	14205309	N2	4	2.5	8
1400	WBGene00000459	II	6953367	ED3077	685.3	4017	6
1401	WBGene00000459	II	6953395	ED3077	12	826.5	4
1402	WBGene00000459	II	6953742	ED3077	112	0	10
1403	WBGene00000459	chrII	6953367	N2	1	5	10
1404	WBGene00000459	chrII	6953389	N2	2	16	4
1405	WBGene00000459	chrII	6953395	N2	1768.5	8207	4
1406	WBGene00000459	chrII	6954361	N2	1704	0	1
1407	WBGene00000459	chrII	6955374	N2	0	675	7
1408	WBGene00000461	chrX	12320436	N2	198	0	1
1409	WBGene00000462	X	1847017	ED3077	355	8459	3
1410	WBGene00000462	X	1847022	ED3077	0	6	3
1411	WBGene00000462	chrX	1847017	N2	1.2	289.2	7
1412	WBGene00000463	III	4446657	ED3077	13	4	3
1413	WBGene00000463	III	4448493	ED3077	5	0	5
1414	WBGene00000463	III	4448500	ED3077	1088	2213	5
1415	WBGene00000463	chrIII	4446657	N2	4296.2	2828.8	3
1416	WBGene00000463	chrIII	4446662	N2	9	0	4
1417	WBGene00000463	chrIII	4447812	N2	96	0	12
1418	WBGene00000463	chrIII	4449286	N2	1	2123	2
1419	WBGene00000463	chrIII	4449476	N2	45	0	7
1420	WBGene00000464	III	2531074	ED3077	0	19	8
1421	WBGene00000464	III	2532278	ED3077	1	62	8
1422	WBGene00000464	III	2534162	ED3077	0	327	3
1423	WBGene00000464	III	2534454	ED3077	7	0	10
1424	WBGene00000464	III	2534677	ED3077	757	11732	3
1425	WBGene00000464	III	2542191	ED3077	0	609	3
1426	WBGene00000464	III	2542915	ED3077	0	172	2
1427	WBGene00000464	chrIII	2534677	N2	0	590	7
1428	WBGene00000464	chrIII	2535627	N2	0	1235	2
1429	WBGene00000464	chrIII	2540248	N2	1	4192	4
1430	WBGene00000464	chrIII	2540693	N2	2591	1	1
1431	WBGene00000464	chrIII	2542154	N2	2609	748	5
1432	WBGene00000464	chrIII	2543370	N2	1553	2952	10
1433	WBGene00000464	chrIII	2544963	N2	776	957	2
1434	WBGene00000465	III	4489438	ED3077	21	2	3
1435	WBGene00000465	chrIII	4489437	N2	3428	2133	4
1436	WBGene00000465	chrIII	4489613	N2	2875	0	1
1437	WBGene00000465	chrIII	4490455	N2	1791	0	1
1438	WBGene00000466	chrI	9665759	N2	0	138	2
1439	WBGene00000466	chrI	9667603	N2	1220	0.5	9
1440	WBGene00000466	chrI	9668237	N2	0	47	7
1441	WBGene00000466	chrI	9668584	N2	6	2824	9
1442	WBGene00000468	I	8634067	ED3077	8	195	9
1443	WBGene00000469	I	14962350	ED3077	0	620.5	8
1444	WBGene00000469	chrI	14962555	N2	0	135	7
1445	WBGene00000469	chrI	14962805	N2	0	32	8
1446	WBGene00000469	chrI	14964583	N2	209	182	5
1447	WBGene00000469	chrI	14965135	N2	0	1128	3
1448	WBGene00000475	III	10867040	ED3077	687	0	10
1449	WBGene00000475	chrIII	10867656	N2	0	361	10
1450	WBGene00000476	I	9998379	ED3077	53	0	8
1451	WBGene00000476	I	9999671	ED3077	430	5206.7	6
1452	WBGene00000476	chrI	9995486	N2	0	36	8
1453	WBGene00000476	chrI	9996050	N2	0	383	8
1454	WBGene00000476	chrI	9996224	N2	1735	713.5	9
1455	WBGene00000476	chrI	9996297	N2	0	1931	5
1456	WBGene00000476	chrI	9997697	N2	0	1928	5
1457	WBGene00000476	chrI	9998013	N2	0	100	12
1458	WBGene00000476	chrI	9998067	N2	0	1286	12
1459	WBGene00000476	chrI	9998072	N2	0	9	12
1460	WBGene00000477	V	5540604	ED3077	125	0	10
1461	WBGene00000477	V	5544381	ED3077	15	0	3
1462	WBGene00000477	chrV	5544381	N2	0	4623	4
1463	WBGene00000477	chrV	5545461	N2	493	0	11
1464	WBGene00000477	chrV	5545739	N2	2053	0	11
1465	WBGene00000478	V	3441532	ED3077	0	3449	3
1466	WBGene00000479	chrIII	7497040	N2	1433	127	5
1467	WBGene00000481	IV	3614483	ED3077	748	0	9
1468	WBGene00000481	IV	3618229	ED3077	0	887	9
1469	WBGene00000481	IV	3618233	ED3077	1482	2	9
1470	WBGene00000481	IV	3620434	ED3077	0	1213	6
1471	WBGene00000481	chrIV	3613996	N2	1156	0	12
1472	WBGene00000482	chrX	12847448	N2	543	0	8
1473	WBGene00000482	chrX	12847721	N2	156	0	11
1474	WBGene00000482	chrX	12848820	N2	6597	0	5
1475	WBGene00000482	chrX	12849082	N2	329	736	3
1476	WBGene00000482	chrX	12850330	N2	5	6203	8
1477	WBGene00000483	I	6517578	ED3077	0	404	10
1478	WBGene00000483	I	6517630	ED3077	0	1956	10
1479	WBGene00000483	I	6517654	ED3077	26	0	10
1480	WBGene00000483	I	6517869	ED3077	583	1	2
1481	WBGene00000483	I	6518045	ED3077	0	276	10
1482	WBGene00000483	I	6518066	ED3077	2710	6715	10
1483	WBGene00000483	I	6520795	ED3077	1	5	2
1484	WBGene00000483	chrI	6518066	N2	7	8	9
1485	WBGene00000483	chrI	6518716	N2	82	1218	7
1486	WBGene00000483	chrI	6518764	N2	0	39	7
1487	WBGene00000483	chrI	6520512	N2	866	0	11
1488	WBGene00000483	chrI	6520738	N2	334	0	1
1489	WBGene00000483	chrI	6520795	N2	2077.5	2556	2
1490	WBGene00000484	X	481464	ED3077	0	125	8
1491	WBGene00000484	X	482329	ED3077	0	184	2
1492	WBGene00000484	X	483351	ED3077	4	8405	1
1493	WBGene00000484	X	485753	ED3077	288.8	4836.8	6
1494	WBGene00000484	chrX	482329	N2	1063	0.5	10
1495	WBGene00000484	chrX	483888	N2	4160	0	6
1496	WBGene00000484	chrX	484781	N2	3	643.5	8
1497	WBGene00000484	chrX	484789	N2	1910	0	11
1498	WBGene00000484	chrX	485753	N2	3.5	4	5
1499	WBGene00000484	chrX	485856	N2	6.3	1095.3	8
1500	WBGene00000485	I	8064563	ED3077	22	2664	8
1501	WBGene00000485	I	8070522	ED3077	3070	2	9
1502	WBGene00000485	chrI	8062823	N2	0	96	7
1503	WBGene00000485	chrI	8064123	N2	1	969	9
1504	WBGene00000485	chrI	8065024	N2	73	0	7
1505	WBGene00000485	chrI	8065796	N2	1257	1920	10
1506	WBGene00000485	chrI	8067560	N2	0	300	2
1507	WBGene00000485	chrI	8068752	N2	9046	7	1
1508	WBGene00000485	chrI	8074319	N2	3	3698	2
1509	WBGene00000485	chrI	8075589	N2	2237	3295	1
1510	WBGene00000485	chrI	8077045	N2	276	1118	7
1511	WBGene00000485	chrI	8077138	N2	919	0	6
1512	WBGene00000485	chrI	8077920	N2	0	5	12
1513	WBGene00000485	chrI	8077962	N2	509	2165	11
1514	WBGene00000485	chrI	8078155	N2	0	52	2
1515	WBGene00000485	chrI	8078919	N2	939	0	11
1516	WBGene00000485	chrI	8079572	N2	285	0	11
1517	WBGene00000485	chrI	8080913	N2	0	6	8
1518	WBGene00000485	chrI	8080914	N2	420	471	12
1519	WBGene00000485	chrI	8081329	N2	176	1409	1
1520	WBGene00000487	IV	2107354	ED3077	2788	2947.3	3
1521	WBGene00000487	chrIV	2104861	N2	0	1404	11
1522	WBGene00000487	chrIV	2105705	N2	2704.5	306	8
1523	WBGene00000487	chrIV	2105851	N2	0	258	6
1524	WBGene00000487	chrIV	2107354	N2	56	4	5
1525	WBGene00000487	chrIV	2107409	N2	1225	1	12
1526	WBGene00000487	chrIV	2108947	N2	1	472	9
1527	WBGene00000488	V	7962081	ED3077	2	3339	2
1528	WBGene00000488	V	7963215	ED3077	17352	2265	5
1529	WBGene00000488	V	7966160	ED3077	2	2619	10
1530	WBGene00000488	V	7966811	ED3077	0	62	2
1531	WBGene00000488	chrV	7962081	N2	6	0	3
1532	WBGene00000488	chrV	7963215	N2	9	3	5
1533	WBGene00000488	chrV	7965763	N2	0	605	1
1534	WBGene00000488	chrV	7967859	N2	0	34	2
1535	WBGene00000488	chrV	7968153	N2	732	0	6
1536	WBGene00000490	V	12148437	ED3077	0	297	9
1537	WBGene00000490	V	12150254	ED3077	11	0	2
1538	WBGene00000490	V	12150256	ED3077	6975.5	287.5	2
1539	WBGene00000490	chrV	12145131	N2	4396	0	2
1540	WBGene00000490	chrV	12147082	N2	53	0	6
1541	WBGene00000490	chrV	12147876	N2	3648	0	6
1542	WBGene00000490	chrV	12149443	N2	0	34	7
1543	WBGene00000490	chrV	12150256	N2	5	4	3
1544	WBGene00000491	V	10299800	ED3077	6	1	3
1545	WBGene00000491	V	10300281	ED3077	858.1	1317	5
1546	WBGene00000491	V	10303128	ED3077	0	12	3
1547	WBGene00000491	V	10303135	ED3077	0.7	4793	6
1548	WBGene00000491	V	10304164	ED3077	17	0	10
1549	WBGene00000491	V	10304171	ED3077	13663.6	2647	9
1550	WBGene00000491	V	10304174	ED3077	428	0	10
1551	WBGene00000491	V	10305003	ED3077	1022	0	9
1552	WBGene00000491	chrV	10299528	N2	5	0	11
1553	WBGene00000491	chrV	10299714	N2	0	70	3
1554	WBGene00000491	chrV	10299734	N2	0	977	4
1555	WBGene00000491	chrV	10299800	N2	341	1321	4
1556	WBGene00000491	chrV	10299936	N2	43	0	3
1557	WBGene00000491	chrV	10300064	N2	0	1031	4
1558	WBGene00000491	chrV	10300157	N2	570	0	4
1559	WBGene00000491	chrV	10300208	N2	0	212	3
1560	WBGene00000491	chrV	10300264	N2	0	9	4
1561	WBGene00000491	chrV	10300266	N2	10	0	4
1562	WBGene00000491	chrV	10300272	N2	53	19	4
1563	WBGene00000491	chrV	10300274	N2	128.5	54	4
1564	WBGene00000491	chrV	10300276	N2	0	776	3
1565	WBGene00000491	chrV	10300281	N2	191769.2	74007.6	6
1566	WBGene00000491	chrV	10300294	N2	5	2	4
1567	WBGene00000491	chrV	10301016	N2	147	719	3
1568	WBGene00000491	chrV	10302441	N2	0	1129	2
1569	WBGene00000491	chrV	10304171	N2	15.3	22.1	9
1570	WBGene00000491	chrV	10305425	N2	0	98	1
1571	WBGene00000491	chrV	10306369	N2	5	8086	9
1572	WBGene00000491	chrV	10307028	N2	3580	3	9
1573	WBGene00000492	I	10509182	ED3077	0	1072	10
1574	WBGene00000492	I	10515407	ED3077	8	0	3
1575	WBGene00000492	chrI	10507144	N2	0	183	7
1576	WBGene00000492	chrI	10510623	N2	0	1378	3
1577	WBGene00000492	chrI	10510886	N2	1144	213	10
1578	WBGene00000492	chrI	10510905	N2	38	0	11
1579	WBGene00000492	chrI	10514988	N2	3219	0.5	2
1580	WBGene00000492	chrI	10515407	N2	0	3673	4
1581	WBGene00000492	chrI	10515413	N2	0	6	4
1582	WBGene00000493	I	5747491	ED3077	0	78	8
1583	WBGene00000493	chrI	5748586	N2	753	3030.5	8
1584	WBGene00000493	chrI	5753022	N2	2	6262	1
1585	WBGene00000493	chrI	5753213	N2	0	21	2
1586	WBGene00000493	chrI	5753985	N2	0	229	11
1587	WBGene00000496	chrI	7556477	N2	0	338	5
1588	WBGene00000496	chrI	7558884	N2	6	10268	9
1589	WBGene00000497	II	198351	ED3077	0	801	9
1590	WBGene00000497	II	200795	ED3077	21	0	5
1591	WBGene00000497	II	203323	ED3077	0	1667	10
1592	WBGene00000497	II	203595	ED3077	1	5274.5	8
1593	WBGene00000497	II	207165	ED3077	0	633	9
1594	WBGene00000497	II	209186	ED3077	6694	0	8
1595	WBGene00000497	chrII	197444	N2	0	1709	7
1596	WBGene00000497	chrII	197605	N2	0	1388	7
1597	WBGene00000497	chrII	202448	N2	0	423	8
1598	WBGene00000497	chrII	203762	N2	1190	0	11
1599	WBGene00000497	chrII	206924	N2	0	2650	7
1600	WBGene00000497	chrII	207088	N2	0	5	7
1601	WBGene00000497	chrII	208597	N2	0	145	7
1602	WBGene00000497	chrII	208902	N2	1	102	11
1603	WBGene00000499	chrV	19910931	N2	0	5	10
1604	WBGene00000499	chrV	19913547	N2	775	0	12
1605	WBGene00000500	chrI	6181602	N2	0	1681	7
1606	WBGene00000501	chrIV	13210006	N2	490	0	11
1607	WBGene00000501	chrIV	13210951	N2	22	3	5
1608	WBGene00000501	chrIV	13212114	N2	2	1406	2
1609	WBGene00000501	chrIV	13213296	N2	0	771	3
1610	WBGene00000506	III	2399644	ED3077	1209	0	8
1611	WBGene00000506	III	2400852	ED3077	197	0	10
1612	WBGene00000506	chrIII	2394526	N2	677	1508	12
1613	WBGene00000506	chrIII	2396809	N2	9	0	12
1614	WBGene00000507	III	8006621	ED3077	0	98	8
1615	WBGene00000507	chrIII	8006618	N2	3	6	2
1616	WBGene00000507	chrIII	8006623	N2	3143	5003	2
1617	WBGene00000507	chrIII	8006974	N2	1627.5	1912	10
1618	WBGene00000507	chrIII	8007466	N2	0	142	6
1619	WBGene00000507	chrIII	8008946	N2	1554	0	12
1620	WBGene00000508	III	8013728	ED3077	623	4387.2	5
1621	WBGene00000508	chrIII	8012031	N2	2518	1423	5
1622	WBGene00000508	chrIII	8013719	N2	7202.5	4	2
1623	WBGene00000508	chrIII	8013728	N2	527.2	398.8	9
1624	WBGene00000509	IV	9731761	ED3077	2604	4017	9
1625	WBGene00000509	IV	9732011	ED3077	0	1700.5	8
1626	WBGene00000509	IV	9737503	ED3077	2109	0	9
1627	WBGene00000509	chrIV	9731761	N2	1	6	10
1628	WBGene00000509	chrIV	9734953	N2	0	152	8
1629	WBGene00000509	chrIV	9737297	N2	134	0	12
1630	WBGene00000510	X	4288789	ED3077	311.5	1031	8
1631	WBGene00000510	X	4288943	ED3077	2	4224	9
1632	WBGene00000510	X	4289928	ED3077	4.4	5.8	4
1633	WBGene00000510	chrX	4287141	N2	380	0	1
1634	WBGene00000510	chrX	4289928	N2	5617.2	2881.5	3
1635	WBGene00000510	chrX	4291281	N2	0	926	12
1636	WBGene00000511	chrIII	4365296	N2	1530.7	244	9
1637	WBGene00000511	chrIII	4366567	N2	2099	168	3
1638	WBGene00000511	chrIII	4367083	N2	0	285	7
1639	WBGene00000511	chrIII	4367236	N2	1312.5	837	9
1640	WBGene00000512	III	4368355	ED3077	1	2402	9
1641	WBGene00000512	chrIII	4367879	N2	1	2833	1
1642	WBGene00000512	chrIII	4367884	N2	0	9	1
1643	WBGene00000512	chrIII	4368775	N2	0	1669	2
1644	WBGene00000512	chrIII	4370042	N2	1198	621	9
1645	WBGene00000513	III	4372053	ED3077	935.7	3036.7	6
1646	WBGene00000513	chrIII	4372053	N2	0	690	6
1647	WBGene00000514	chrV	2106554	N2	0	321	10
1648	WBGene00000514	chrV	2106669	N2	0	220	8
1649	WBGene00000514	chrV	2106921	N2	1052	4282	5
1650	WBGene00000514	chrV	2107068	N2	1096	0.5	9
1651	WBGene00000514	chrV	2107535	N2	1355.5	1081.5	10
1652	WBGene00000514	chrV	2109340	N2	1	1111	8
1653	WBGene00000515	X	3577138	ED3077	442	0	9
1654	WBGene00000517	II	7817239	ED3077	0	399	3
1655	WBGene00000517	II	7819900	ED3077	751.2	3042.4	6
1656	WBGene00000517	chrII	7816605	N2	1	1855	12
1657	WBGene00000517	chrII	7819114	N2	2097	0	5
1658	WBGene00000517	chrII	7819343	N2	31	0	11
1659	WBGene00000517	chrII	7819900	N2	0.5	1460	8
1660	WBGene00000517	chrII	7820186	N2	1125	2442	6
1661	WBGene00000517	chrII	7820189	N2	973	0	11
1662	WBGene00000518	III	5635714	ED3077	5	0	1
1663	WBGene00000518	III	5636009	ED3077	1	7288	1
1664	WBGene00000518	III	5638337	ED3077	0	2366	10
1665	WBGene00000518	III	5638644	ED3077	0	221	10
1666	WBGene00000518	III	5642430	ED3077	1	4328	9
1667	WBGene00000518	III	5647212	ED3077	0	926	3
1668	WBGene00000518	III	5647430	ED3077	1027	2902.8	5
1669	WBGene00000518	III	5653779	ED3077	537	8295	8
1670	WBGene00000518	III	5653859	ED3077	2547	4776.3	6
1671	WBGene00000518	chrIII	5635714	N2	5313.5	1464	2
1672	WBGene00000518	chrIII	5637782	N2	0	27	2
1673	WBGene00000518	chrIII	5638367	N2	0	114	11
1674	WBGene00000518	chrIII	5646690	N2	8	0	8
1675	WBGene00000518	chrIII	5647430	N2	314.8	922.2	8
1676	WBGene00000518	chrIII	5649800	N2	542	0	12
1677	WBGene00000518	chrIII	5650938	N2	2699	0	9
1678	WBGene00000518	chrIII	5651191	N2	47	869.5	8
1679	WBGene00000518	chrIII	5651716	N2	0	292	11
1680	WBGene00000518	chrIII	5653573	N2	2293	0	9
1681	WBGene00000518	chrIII	5653779	N2	4	8	10
1682	WBGene00000519	III	11168255	ED3077	31	0	3
1683	WBGene00000519	III	11168484	ED3077	0	13.5	8
1684	WBGene00000519	III	11168491	ED3077	2.5	7997.5	8
1685	WBGene00000519	chrIII	11156172	N2	0	186	12
1686	WBGene00000519	chrIII	11162671	N2	5	0	9
1687	WBGene00000519	chrIII	11163407	N2	9	0	6
1688	WBGene00000519	chrIII	11164441	N2	2353	298	8
1689	WBGene00000519	chrIII	11168491	N2	4.5	6	10
1690	WBGene00000519	chrIII	11168493	N2	1544	0	6
1691	WBGene00000520	III	4421307	ED3077	0	1147	2
1692	WBGene00000520	chrIII	4421268	N2	0	1378	2
1693	WBGene00000520	chrIII	4421715	N2	399	0	12
1694	WBGene00000520	chrIII	4422139	N2	2	5	2
1695	WBGene00000520	chrIII	4422145	N2	8405	3620	2
1696	WBGene00000520	chrIII	4422933	N2	1173	0	9
1697	WBGene00000521	chrV	12736923	N2	0	141	7
1698	WBGene00000521	chrV	12737004	N2	1790	0	2
1699	WBGene00000521	chrV	12737270	N2	20	0	2
1700	WBGene00000521	chrV	12737362	N2	0	222	12
1701	WBGene00000521	chrV	12737535	N2	829	2113.5	11
1702	WBGene00000521	chrV	12737536	N2	9265	905	3
1703	WBGene00000523	X	7433052	ED3077	47	0	8
1704	WBGene00000523	chrX	7432892	N2	6264.2	2970.5	10
1705	WBGene00000524	X	3374104	ED3077	4741	3369	6
1706	WBGene00000524	chrX	3374114	N2	0	42	7
1707	WBGene00000524	chrX	3374214	N2	331	2919	10
1708	WBGene00000524	chrX	3374710	N2	0	1821	2
1709	WBGene00000526	chrX	7433851	N2	3401	0	9
1710	WBGene00000527	I	8707574	ED3077	204	4040	3
1711	WBGene00000527	I	8707599	ED3077	0	418	2
1712	WBGene00000527	I	8707996	ED3077	2027	2952	8
1713	WBGene00000527	I	8712857	ED3077	0	5309	3
1714	WBGene00000527	I	8712861	ED3077	0	10	3
1715	WBGene00000527	I	8718299	ED3077	2	13852	2
1716	WBGene00000527	I	8721774	ED3077	4440.5	6.5	2
1717	WBGene00000527	I	8723443	ED3077	1	1937	1
1718	WBGene00000527	chrI	8706069	N2	964	0	7
1719	WBGene00000527	chrI	8706496	N2	3003	0	1
1720	WBGene00000527	chrI	8706503	N2	5	0	1
1721	WBGene00000527	chrI	8708478	N2	348	745	12
1722	WBGene00000527	chrI	8711055	N2	3029	0	6
1723	WBGene00000527	chrI	8711082	N2	1610	1836	6
1724	WBGene00000527	chrI	8712857	N2	0	5	3
1725	WBGene00000527	chrI	8715771	N2	5	0	8
1726	WBGene00000527	chrI	8716573	N2	2370.5	1	9
1727	WBGene00000527	chrI	8718092	N2	0	142	8
1728	WBGene00000527	chrI	8718299	N2	363.5	1	4
1729	WBGene00000527	chrI	8719559	N2	1154	0	11
1730	WBGene00000527	chrI	8721774	N2	3	6	3
1731	WBGene00000527	chrI	8722656	N2	76	5	2
1732	WBGene00000527	chrI	8723440	N2	37	0	11
1733	WBGene00000527	chrI	8723443	N2	68	0	11
1734	WBGene00000528	II	11851336	ED3077	326	0	9
1735	WBGene00000528	chrII	11852344	N2	3.5	3712.5	8
1736	WBGene00000529	II	11367955	ED3077	0	7	3
1737	WBGene00000529	II	11367961	ED3077	1015	10411	3
1738	WBGene00000529	II	11369202	ED3077	0	6943	3
1739	WBGene00000529	II	11369701	ED3077	0	593	10
1740	WBGene00000529	chrII	11358860	N2	2628	323	2
1741	WBGene00000529	chrII	11361812	N2	1457.5	49.5	7
1742	WBGene00000529	chrII	11363121	N2	0	111	11
1743	WBGene00000529	chrII	11363986	N2	5	3	2
1744	WBGene00000529	chrII	11363991	N2	6823	1790	2
1745	WBGene00000529	chrII	11366729	N2	1869	0	12
1746	WBGene00000529	chrII	11367961	N2	1384	257	8
1747	WBGene00000529	chrII	11370132	N2	6959	1	3
1748	WBGene00000530	II	7220193	ED3077	717.5	69.5	6
1749	WBGene00000530	II	7224995	ED3077	149	0	8
1750	WBGene00000530	chrII	7218950	N2	2848	1210	5
1751	WBGene00000530	chrII	7219535	N2	772	1	8
1752	WBGene00000530	chrII	7222950	N2	3	5652	9
1753	WBGene00000530	chrII	7223107	N2	0	117	5
1754	WBGene00000530	chrII	7223618	N2	264	0	11
1755	WBGene00000530	chrII	7223630	N2	3486	0	5
1756	WBGene00000530	chrII	7223727	N2	0	1601	7
1757	WBGene00000530	chrII	7223828	N2	926	0	11
1758	WBGene00000530	chrII	7225138	N2	676	0	12
1759	WBGene00000531	X	4094990	ED3077	0	880	8
1760	WBGene00000531	X	4097824	ED3077	1387.5	819	5
1761	WBGene00000531	chrX	4096078	N2	0	58	11
1762	WBGene00000532	II	9097233	ED3077	12	1	3
1763	WBGene00000532	chrII	9096129	N2	2949	1	4
1764	WBGene00000532	chrII	9097233	N2	3489	1281	4
1765	WBGene00000532	chrII	9098449	N2	92	0	12
1766	WBGene00000533	V	12060653	ED3077	3	4.3	2
1767	WBGene00000533	chrV	12060646	N2	5	0	3
1768	WBGene00000533	chrV	12060653	N2	4661.2	4.2	4
1769	WBGene00000535	chrIV	6092832	N2	0	116	8
1770	WBGene00000535	chrIV	6092937	N2	0	156	10
1771	WBGene00000537	III	7516612	ED3077	6581	7099	6
1772	WBGene00000537	III	7517733	ED3077	7.7	1636.3	6
1773	WBGene00000537	chrIII	7515267	N2	339	0	4
1774	WBGene00000537	chrIII	7517180	N2	0	48	8
1775	WBGene00000537	chrIII	7517733	N2	0	8635	4
1776	WBGene00000539	V	11263664	ED3077	0	88	10
1777	WBGene00000539	V	11264403	ED3077	0	73.5	8
1778	WBGene00000539	V	11264479	ED3077	1	5443.5	8
1779	WBGene00000539	chrV	11264479	N2	8	2	9
1780	WBGene00000540	chrI	5276031	N2	0	321	8
1781	WBGene00000540	chrI	5276703	N2	6	5	7
1782	WBGene00000540	chrI	5276710	N2	0	5	7
1783	WBGene00000541	chrV	8683481	N2	10	0	1
1784	WBGene00000541	chrV	8683487	N2	1735	0	1
1785	WBGene00000541	chrV	8684175	N2	3036	474	8
1786	WBGene00000541	chrV	8685687	N2	242	0	5
1787	WBGene00000542	chrIII	7980983	N2	1950	0	5
1788	WBGene00000542	chrIII	7981866	N2	4166	861	5
1789	WBGene00000542	chrIII	7985414	N2	6678	7266	5
1790	WBGene00000543	III	4700445	ED3077	325	0	9
1791	WBGene00000543	III	4701322	ED3077	3077.7	746	6
1792	WBGene00000543	III	4702784	ED3077	5	1	8
1793	WBGene00000543	III	4702969	ED3077	1	870	10
1794	WBGene00000543	chrIII	4701322	N2	3.5	336.5	8
1795	WBGene00000543	chrIII	4702784	N2	1355.5	3776.5	8
1796	WBGene00000543	chrIII	4702791	N2	0	5	6
1797	WBGene00000543	chrIII	4702849	N2	0	11	6
1798	WBGene00000544	chrI	12073257	N2	0	5	9
1799	WBGene00000544	chrI	12080546	N2	600	0	12
1800	WBGene00000544	chrI	12080846	N2	5492	1	1
1801	WBGene00000544	chrI	12081007	N2	2220	2143	10
1802	WBGene00000544	chrI	12083472	N2	0	15	4
1803	WBGene00000544	chrI	12083961	N2	884	903	8
1804	WBGene00000544	chrI	12084088	N2	9995	0	3
1805	WBGene00000544	chrI	12084093	N2	14	0	3
1806	WBGene00000545	III	1809744	ED3077	4039.5	3	2
1807	WBGene00000545	III	1810666	ED3077	20	0	9
1808	WBGene00000545	III	1810836	ED3077	2	3036	1
1809	WBGene00000545	chrIII	1808901	N2	44	0	12
1810	WBGene00000545	chrIII	1810569	N2	148	0	5
1811	WBGene00000545	chrIII	1816360	N2	259	0	11
1812	WBGene00000545	chrIII	1817089	N2	6	0	7
1813	WBGene00000545	chrIII	1817095	N2	1687.8	413.8	10
1814	WBGene00000546	chrIV	1431914	N2	1	2789	6
1815	WBGene00000547	IV	1437735	ED3077	279	0	8
1816	WBGene00000547	IV	1437854	ED3077	551	0	8
1817	WBGene00000547	IV	1440260	ED3077	0	51	8
1818	WBGene00000547	IV	1443023	ED3077	0	732	10
1819	WBGene00000547	chrIV	1438695	N2	4647	1151	2
1820	WBGene00000547	chrIV	1438742	N2	0	8	8
1821	WBGene00000547	chrIV	1438758	N2	2954.5	0.5	9
1822	WBGene00000547	chrIV	1438763	N2	8	0	9
1823	WBGene00000547	chrIV	1439122	N2	461	0	5
1824	WBGene00000547	chrIV	1441856	N2	3	2731.5	8
1825	WBGene00000547	chrIV	1442451	N2	0	946	2
1826	WBGene00000547	chrIV	1445079	N2	0	686	3
1827	WBGene00000547	chrIV	1445312	N2	1190	0	1
1828	WBGene00000548	II	5469547	ED3077	1434	0.5	8
1829	WBGene00000548	chrII	5469048	N2	0	5	12
1830	WBGene00000548	chrII	5469054	N2	169	1922.5	10
1831	WBGene00000548	chrII	5472628	N2	1287	0	11
1832	WBGene00000548	chrII	5472806	N2	1578	4013	11
1833	WBGene00000548	chrII	5472812	N2	5	0	11
1834	WBGene00000549	chrIII	9056035	N2	405.5	2145.5	10
1835	WBGene00000550	III	9516909	ED3077	314	0	10
1836	WBGene00000550	III	9519725	ED3077	11090	1	9
1837	WBGene00000550	chrIII	9519725	N2	6.5	2	8
1838	WBGene00000552	chrV	1157346	N2	309	0	2
1839	WBGene00000553	IV	1828575	ED3077	0	7	7
1840	WBGene00000553	IV	1832644	ED3077	1	5	3
1841	WBGene00000553	chrIV	1826798	N2	66	0	7
1842	WBGene00000553	chrIV	1832644	N2	3589	9640	5
1843	WBGene00000554	V	11377019	ED3077	0	108	8
1844	WBGene00000554	chrV	11377614	N2	0	1166	11
1845	WBGene00000557	chrV	1448073	N2	2488	1	2
1846	WBGene00000559	chrV	1445611	N2	257	42	6
1847	WBGene00000561	chrIII	5241298	N2	0	1008	10
1848	WBGene00000562	V	15028671	ED3077	495.2	4547.2	3
1849	WBGene00000562	V	15028677	ED3077	2	8	2
1850	WBGene00000562	V	15028870	ED3077	465	1001	8
1851	WBGene00000562	V	15028880	ED3077	9069	2	5
1852	WBGene00000562	chrV	15027816	N2	1825	1	1
1853	WBGene00000562	chrV	15028668	N2	1736	250	2
1854	WBGene00000562	chrV	15028671	N2	85.3	4	5
1855	WBGene00000562	chrV	15028870	N2	5	0	6
1856	WBGene00000562	chrV	15028880	N2	5	0	3
1857	WBGene00000563	IV	9478069	ED3077	5871.3	2275	4
1858	WBGene00000563	IV	9478074	ED3077	19	7	5
1859	WBGene00000563	IV	9478075	ED3077	0	10	5
1860	WBGene00000563	chrIV	9477977	N2	264	0	11
1861	WBGene00000563	chrIV	9478069	N2	5.5	6	3
1862	WBGene00000563	chrIV	9478109	N2	994	0	11
1863	WBGene00000563	chrIV	9479274	N2	0	59	11
1864	WBGene00000563	chrIV	9479313	N2	800	2414	11
1865	WBGene00000563	chrIV	9479430	N2	1514	1570	8
1866	WBGene00000563	chrIV	9479679	N2	2162	1	8
1867	WBGene00000564	chrIII	10272157	N2	955.7	809.3	9
1868	WBGene00000564	chrIII	10272896	N2	0	547	7
1869	WBGene00000564	chrIII	10273477	N2	2025	0	10
1870	WBGene00000565	II	12072755	ED3077	0	1283	9
1871	WBGene00000565	II	12077728	ED3077	144	1	8
1872	WBGene00000565	II	12077921	ED3077	0	20	2
1873	WBGene00000565	II	12077937	ED3077	661	1501	6
1874	WBGene00000565	II	12080515	ED3077	1060	888	10
1875	WBGene00000565	II	12083817	ED3077	0	131	8
1876	WBGene00000565	II	12088551	ED3077	1805	0	2
1877	WBGene00000565	chrII	12072755	N2	700	0	6
1878	WBGene00000565	chrII	12073156	N2	458	0	1
1879	WBGene00000565	chrII	12078224	N2	637.5	2167	8
1880	WBGene00000565	chrII	12078350	N2	14	12	11
1881	WBGene00000565	chrII	12079002	N2	3	3691	9
1882	WBGene00000565	chrII	12079209	N2	0	452	6
1883	WBGene00000565	chrII	12080233	N2	22	0	7
1884	WBGene00000565	chrII	12081438	N2	1009	242	2
1885	WBGene00000566	III	10656573	ED3077	1329.4	2815.4	5
1886	WBGene00000566	III	10656578	ED3077	12	32	3
1887	WBGene00000566	III	10657488	ED3077	21	0	3
1888	WBGene00000566	III	10669092	ED3077	13	0	10
1889	WBGene00000566	III	10671156	ED3077	3103	0	10
1890	WBGene00000566	chrIII	10655810	N2	1755	1	2
1891	WBGene00000566	chrIII	10656573	N2	1164.3	2.7	6
1892	WBGene00000566	chrIII	10657481	N2	0	9	4
1893	WBGene00000566	chrIII	10657488	N2	1	6652	4
1894	WBGene00000566	chrIII	10663925	N2	0	1616	12
1895	WBGene00000566	chrIII	10667795	N2	5712	1208	5
1896	WBGene00000566	chrIII	10668298	N2	734	807	12
1897	WBGene00000566	chrIII	10669745	N2	1057	830	12
1898	WBGene00000566	chrIII	10670016	N2	1239	0	12
1899	WBGene00000567	chrIII	9816574	N2	0	203	2
1900	WBGene00000583	I	6251388	ED3077	1	1077	9
1901	WBGene00000583	chrI	6251501	N2	0	2601	11
1902	WBGene00000583	chrI	6251730	N2	0	759	2
1903	WBGene00000584	II	14903875	ED3077	0	568	3
1904	WBGene00000584	II	14905257	ED3077	0	250	3
1905	WBGene00000584	chrII	14905107	N2	0	23	5
1906	WBGene00000584	chrII	14905257	N2	74	0	11
1907	WBGene00000585	IV	7037397	ED3077	2505	1	8
1908	WBGene00000585	chrIV	7037020	N2	9	0	12
1909	WBGene00000591	X	7468945	ED3077	386.5	0	8
1910	WBGene00000591	X	7469053	ED3077	5517.3	8916	8
1911	WBGene00000591	X	7472094	ED3077	931	291	8
1912	WBGene00000591	X	7472244	ED3077	0	48	3
1913	WBGene00000591	chrX	7465923	N2	0	2596	7
1914	WBGene00000591	chrX	7466807	N2	460	0	8
1915	WBGene00000591	chrX	7467680	N2	2	7206	2
1916	WBGene00000591	chrX	7469053	N2	4.7	5	7
1917	WBGene00000591	chrX	7470106	N2	1436	3139	7
1918	WBGene00000591	chrX	7470165	N2	0	1406	12
1919	WBGene00000591	chrX	7471336	N2	1016.7	368	9
1920	WBGene00000591	chrX	7471876	N2	0	21	8
1921	WBGene00000591	chrX	7474584	N2	1332	471.5	9
1922	WBGene00000593	chrIV	10085327	N2	5028	0	10
1923	WBGene00000597	III	7020592	ED3077	0	7084	10
1924	WBGene00000597	chrIII	7020109	N2	403.5	2159	12
1925	WBGene00000597	chrIII	7020343	N2	41	86	12
1926	WBGene00000597	chrIII	7020537	N2	0	674	7
1927	WBGene00000597	chrIII	7020554	N2	757	0	3
1928	WBGene00000597	chrIII	7020557	N2	1	1916	3
1929	WBGene00000601	chrV	10423910	N2	0	16	8
1930	WBGene00000606	II	4866471	ED3077	2244.3	509.7	6
1931	WBGene00000606	II	4867455	ED3077	14	2	3
1932	WBGene00000606	chrII	4866471	N2	4	5	9
1933	WBGene00000610	chrIV	4263310	N2	0	41	3
1934	WBGene00000610	chrIV	4263699	N2	8	0	10
1935	WBGene00000610	chrIV	4263704	N2	2125	654.5	10
1936	WBGene00000613	II	7168548	ED3077	1456	0	8
1937	WBGene00000615	chrII	8568899	N2	568	865	12
1938	WBGene00000617	chrII	1106388	N2	133	0	8
1939	WBGene00000617	chrII	1106559	N2	1	805	9
1940	WBGene00000620	chrV	8050748	N2	5672	0	1
1941	WBGene00000623	I	742443	ED3077	4030	38	9
1942	WBGene00000623	I	745549	ED3077	0	25	2
1943	WBGene00000624	chrI	746100	N2	30	3	7
1944	WBGene00000624	chrI	746242	N2	0	432	4
1945	WBGene00000624	chrI	746302	N2	1263	3980	11
1946	WBGene00000624	chrI	746639	N2	7	0	12
1947	WBGene00000624	chrI	746646	N2	3737.5	2676.5	10
1948	WBGene00000624	chrI	746649	N2	0	352	12
1949	WBGene00000627	chrI	3651256	N2	0	649	7
1950	WBGene00000627	chrI	3652427	N2	2.5	2987.5	10
1951	WBGene00000629	I	4571697	ED3077	5853	0.5	8
1952	WBGene00000629	chrI	4571697	N2	3	3	10
1953	WBGene00000630	chrI	5645401	N2	0	238	3
1954	WBGene00000630	chrI	5645903	N2	305.5	1649.5	8
1955	WBGene00000631	chrI	5843937	N2	0	3396	7
1956	WBGene00000634	chrI	6312088	N2	20	1199	1
1957	WBGene00000634	chrI	6312093	N2	1	1524	1
1958	WBGene00000636	I	7105448	ED3077	0	5	10
1959	WBGene00000636	I	7106897	ED3077	81	10382	3
1960	WBGene00000636	I	7106902	ED3077	0	5	3
1961	WBGene00000636	chrI	7105374	N2	0	41	8
1962	WBGene00000636	chrI	7106458	N2	0	124	3
1963	WBGene00000640	chrI	9893846	N2	0	1217	3
1964	WBGene00000640	chrI	9894194	N2	697	0	11
1965	WBGene00000640	chrI	9895310	N2	4004	1	2
1966	WBGene00000642	I	11559823	ED3077	0	5	10
1967	WBGene00000642	chrI	11559654	N2	47	0	12
1968	WBGene00000642	chrI	11559897	N2	1901	0	12
1969	WBGene00000642	chrI	11559900	N2	3	3508.5	10
1970	WBGene00000644	II	104772	ED3077	22.5	6.5	2
1971	WBGene00000644	chrII	104731	N2	0	530	2
1972	WBGene00000644	chrII	104772	N2	1138.8	4147.2	2
1973	WBGene00000644	chrII	104777	N2	0	13	4
1974	WBGene00000644	chrII	105048	N2	0	595	3
1975	WBGene00000645	chrII	304083	N2	4	10270	9
1976	WBGene00000645	chrII	304372	N2	3821	0	3
1977	WBGene00000645	chrII	304932	N2	817.5	4049	10
1978	WBGene00000645	chrII	305476	N2	0	1641	8
1979	WBGene00000647	chrII	3501654	N2	0	677	11
1980	WBGene00000652	II	8206584	ED3077	3673	1732	2
1981	WBGene00000652	chrII	8206931	N2	0	386	7
1982	WBGene00000652	chrII	8207337	N2	0	1443.5	10
1983	WBGene00000653	II	8359343	ED3077	128	832	9
1984	WBGene00000653	chrII	8359165	N2	274	0	12
1985	WBGene00000654	chrII	9153857	N2	0	79	9
1986	WBGene00000655	II	10703682	ED3077	1	958	9
1987	WBGene00000657	chrII	11012484	N2	11	0	1
1988	WBGene00000657	chrII	11012489	N2	4638	1	1
1989	WBGene00000662	II	14090655	ED3077	9	0	8
1990	WBGene00000662	chrII	14094400	N2	0	105	12
1991	WBGene00000662	chrII	14094610	N2	903	2200	2
1992	WBGene00000664	chrIII	4748258	N2	0	211	4
1993	WBGene00000665	III	7949706	ED3077	5	2	4
1994	WBGene00000665	chrIII	7949696	N2	1211	0	1
1995	WBGene00000665	chrIII	7949706	N2	3434.7	1980.7	3
1996	WBGene00000674	IV	140825	ED3077	52.5	7535	2
1997	WBGene00000674	IV	140830	ED3077	0	9	3
1998	WBGene00000674	IV	142136	ED3077	1	5.5	4
[truncated: 54,980 more rows]
