# Supplementary material for: A role for worm cutl-24 in background- and parent-of-origin-dependent ER stress resistance
Source: BMC Genomics. 2022 Dec 20;23:842. doi: 10.1186/s12864-022-09063-w (PMC9764823; doi:10.1186/s12864-022-09063-w)
Supplement: Supplementary file 10 — Additional file 10: Supplementary Table 5. cutl-24 mutants. Each pair of rows reports the context of a Cas9-induced mutation (red) in the cutl-24 gene of the indicated C. elegans strain. Uppercase, exonic sequence; lowercase, intronic sequence. [file 12864_2022_9063_MOESM10_ESM.xlsx]

## Sheet: Sheet1
N2 wild type (WBGene00021396)	CAGATGGACAAAGACACACAAACGTCGGCGGATAAGCAATTCTCGTTTGTGTGCAGGTTGACGGACCCGATGAAAATgtgagggaaattgaattgggagaaagattgaaaattaattatttagGGCAGCAGCTAAAGACGATGGGTTTGGAACAAAGGACTCTTATCAGCAGGCTCCAATAAAGCCGGTGGCGAGCAGTGTTAGCAC
cutl-24(jlg1) (WBGene00021396)	CAGATGGACAAAGACACACAGTGGCGAGCAGTGTTAGCAC	-57bp exon, -46bp intron and -64bp exon
ED3077 wild type (WBGene00021396)	AATCAGTATGTCACGCCACAATATGCTGAGATTCGAGgtaagtgaggttaaccgattttat
cutl-24(jlg2[ED3077]) (WBGene00021396)	AATCAGTATGTCACGCCACAgtgaggttaaccgattttat	-17bp exon and -4bp intron
